# Supplementary material for: Diversity and cross-species transmission of viruses in a remote island ecosystem: implications for wildlife conservation
Source: Virus Evol. 2024 Dec 14;11(1):veae113. doi: 10.1093/ve/veae113 (PMC11711479; doi:10.1093/ve/veae113)
Supplement: veae113_Supp [file veae113_supp.zip]

Archive with 6 entries (6 files):
- suppl_data/French.Supplementary Figure 1.pdf
- suppl_data/French.Supplementary Figure 2.pdf
- suppl_data/French.Supplementary Table 1.xlsx
- suppl_data/French.Supplementary Table 2.xlsx
- suppl_data/French.Supplementary Table 3.xlsx
- suppl_data/French.Supplementary Table 4.xlsx
