# Supplementary material for: Diversity and cross-species transmission of viruses in a remote island ecosystem: implications for wildlife conservation
Source: Virus Evol. 2024 Dec 14;11(1):veae113. doi: 10.1093/ve/veae113 (PMC11711479; doi:10.1093/ve/veae113)
Supplement: veae113_Supp [file veae113_supp.zip › suppl_data/French.Supplementary Table 1.xlsx]

## Sheet: Diversity_alpha
Model	Comparison	Estimate	Standard error	t-value	p-value
lm(log(1+Abundance)~Number_per_library)	-	0.2433	0.2412	1.009	0.329
lm(log(1+Abundance)~Evolutionary_distinctiveness)	-	-0.1089	0.0716	-1.521	0.152122
lm(log(1+Abundance)~Group)	Passerine vs Seabird	-4.0207	2.0096	-2.001	0.07072
	Passerine vs Parrot	-5.8178	1.7138	-3.395	0.00599
	Parrot vs Seabird	1.8001	2.0096	0.896	0.388
lm(Shannon~Number_per_library)	-	0.07172	0.04543	1.579	0.138
lm(Shannon~Evolutionary_distinctiveness)	-	-0.02002	0.01122	1.579	0.097603
lm(Shannon~Group)	Passerine vs Seabird	0.5867	0.3661	-1.785	0.1373
	Passerine vs Parrot	0.7066	0.2691	2.626	0.02215
	Parrot vs Seabird	1.235	0.3296	3.747	0.00279
glm(Richness2~Number_per_library, family="poisson")	-	0.08331	0.04857	1.715	0.0863
glm(Richness2~Evolutionary_distinctiveness, family="poisson")	-	-0.05904	0.0242	-2.44	0.0147
glm(Richness2~Evolutionary_distinctiveness, family="poisson") *Outliers removed*		-0.01632	0.04752	-0.343	0.731
glm(Richness2~Group, family="poisson")	Passerine vs Seabird	-0.1651	0.3141	-0.304	0.5992
	Passerine vs Parrot	2.73	1.011	2.701	0.00692
	Parrot vs Seabird	2.565	1.038	2.472	0.01345
