# Supplementary material for: Diversity and cross-species transmission of viruses in a remote island ecosystem: implications for wildlife conservation
Source: Virus Evol. 2024 Dec 14;11(1):veae113. doi: 10.1093/ve/veae113 (PMC11711479; doi:10.1093/ve/veae113)
Supplement: veae113_Supp [file veae113_supp.zip › suppl_data/French.Supplementary Table 2.xlsx]

## Sheet: Sheet1
Viral family/genus	Gene	Mafft alignment method	Alignment length	Number of sequences	% Pairwise Identity
Adenoviridae	DNA polymerase	linsi	759	151	61.7
Gyrovirus	VP1	linsi	313	28	50.5
Astroviridae	RNA dependant RNA polymerase	linsi	374	33	60.8
Caliciviridae	Polyprotein	linsi	1693	25	34
Flavivirus	Polyprotein	einsi	2351	38	43.5
Hepeviridae	Non-structural polyprotein	linsi	796	67	32.3
Parvoviridae	Non-structural polyprotein	linsi	385	168	21.4
Hepatovirus	Polyprotein	linsi	1699	44	54
Sedoreoviridae	RNA dependant RNA polymerase	linsi	948	97	28.7
