# Supplementary material for: Diversity and cross-species transmission of viruses in a remote island ecosystem: implications for wildlife conservation
Source: Virus Evol. 2024 Dec 14;11(1):veae113. doi: 10.1093/ve/veae113 (PMC11711479; doi:10.1093/ve/veae113)
Supplement: veae113_Supp [file veae113_supp.zip › suppl_data/French.Supplementary Table 3.xlsx]

## Sheet: Sheet1
Virus	Host(s)	Viral family	Genome type	Abundance (RPM)	Gene(s)	Length (nucleotides)	Acc no.
Grey warbler atadenovirus	Grey warbler	Adenoviridae	Double-stranded DNA	7877.44	Complete genome	28186	OQ986611.1
Fantail gyrovirus	Fantail	Anelloviridae	Single-stranded DNA	0.360225	Partial VP1 protein	323	OQ986688.1
Avian astrovirus 3	Grey warbler	Astroviridae	Single-stranded + RNA	137.493	Partial viral protease, RNA dependent RNA polymerase and Capsid protein	6531	OQ986679.1
Avian astrovirus 4	Grey warbler	Astroviridae	Single-stranded + RNA	6579.81	Complete genome	6631	OQ986607.1
Avian astrovirus 5	Fantail	Astroviridae	Single-stranded + RNA	91.321	Complete genome	6520	OQ986608.1
Avian astrovirus 6	Grey warbler	Astroviridae	Single-stranded + RNA	37418	Partial RNA dependent RNA polymerase	610	OQ986680.1
Avian astrovirus 7	Grey warbler	Astroviridae	Single-stranded + RNA	4726.93	RNA dependent RNA polymerase and Capsid protein	2437	OQ986649.1
Avian astrovirus 9	Fantail	Astroviridae	Single-stranded + RNA	838.019	Complete genome	6664	OQ986609.1
Avian astrovirus 10	Fantail	Astroviridae	Single-stranded + RNA	5.72357	Partial RNA dependent RNA polymerase and partial capsid protein	2269	OQ986647.1
Avian astrovirus 11	Fantail	Astroviridae	Single-stranded + RNA	0.920574	Partial RNA dependent RNA polymerase	650	OQ986676.1
Avian astrovirus 12	Fernbird	Astroviridae	Single-stranded + RNA	1155.29	Complete genome	6591	OQ986605.1
Avian astrovirus 14	Grey warbler	Astroviridae	Single-stranded + RNA	170.787	Complete genome	6655	OQ986606.1
Avian astrovirus 15	Grey warbler	Astroviridae	Single-stranded + RNA	20.8079	Partial viral protease, RNA dependent RNA polymerase and Capsid protein	4789	OQ986677.1
Avian astrovirus 16	Grey warbler	Astroviridae	Single-stranded + RNA	4054.98	Partial RNA dependent RNA polymerase	372	OQ986678.1
Fantail calicivirus	Fantail	Caliciviridae	Single-stranded + RNA	3.33808	Partial RNA dependent RNA polymerase	1316	OQ986686.1
Tawaki calicivirus	Tawaki	Caliciviridae	Single-stranded + RNA	1.25457	Partial RNA dependent RNA polymerase	1611	OQ986704.1
Fernbird pegivirus 1	Fernbird	Flaviviridae	Single-stranded + RNA	7.45048	Complete genome	10155	OQ986610.1
Fernbird pegivirus 2	Fernbird	Flaviviridae	Single-stranded + RNA	5.10047	Partial non structural polyprotein	3216	OQ986691.1
Tawaki hepacivirus 1	Tawaki	Flaviviridae	Single-stranded + RNA	0.19437	Partial non structural polyprotein	421	OQ986705.1
Tawaki hepacivirus 3	Tawaki	Flaviviridae	Single-stranded + RNA	0.19437	Partial non structural polyprotein	603	OQ986707.1
Tawaki hepacivirus 4	Tawaki	Flaviviridae	Single-stranded + RNA	0.185535	Partial non structural polyprotein	303	OQ986708.1
Avian associated flavivirus	Brown creeper	Flaviviridae	Single-stranded + RNA	1.36321	Partial non structural polyprotein	425	OQ986651.1
Avian associated hepe-like virus 2	Tomtit	Hepeviridae	Single-stranded + RNA	828.1	Non structural polyprotein	1417	ON304007.1
	Fantail	Hepeviridae	Single-stranded + RNA	3.3	Partial non structural polyprotein	292	ON304007.1
	Grey warbler	Hepeviridae	Single-stranded + RNA	149	Partial non structural polyprotein	1417	ON304007.1
Avian associated hepe-like virus 14	South Island Robin	Hepeviridae	Single-stranded + RNA	8.96072	Partial non structural polyprotein	1692	OQ986613.1
	Tomtit	Hepeviridae	Single-stranded + RNA	3068.7	Partial non structural polyprotein	876	OQ986613.1
	Brown creeper	Hepeviridae	Single-stranded + RNA	483.691	Non structural polyprotein	5127	OQ986613.1
	Fantail	Hepeviridae	Single-stranded + RNA	188.942	Non structural polyprotein	4998	OQ986613.1
	Grey warbler	Hepeviridae	Single-stranded + RNA	4650.73	Partial non structural polyprotein	1769	OQ986613.1
	Tieke	Hepeviridae	Single-stranded + RNA	5.48439	Partial non structural polyprotein	1953	OQ986613.1
Avian associated hepe-like virus 3	Brown creeper	Hepeviridae	Single-stranded + RNA	153.756	Partial non structural polyprotein	4742	OQ986614.1
	South Island Robin	Hepeviridae	Single-stranded + RNA	7.52593	Partial non structural polyprotein	3695	OQ986614.1
	Mohua	Hepeviridae	Single-stranded + RNA	61.7666	Partial non structural polyprotein	2850	OQ986614.1
Avian associated hepe-like virus 17	Grey warbler	Hepeviridae	Single-stranded + RNA	1820.03	Non structural polyprotein	5188	OQ986616.1
	South Island Robin	Hepeviridae	Single-stranded + RNA	969.274	Non structural polyprotein	5042	OQ986616.1
Avian associated hepe-like virus 18	Mohua	Hepeviridae	Single-stranded + RNA	25.9801	Partial non structural polyprotein	1054	OQ986656.1
	Grey warbler	Hepeviridae	Single-stranded + RNA	0.94421	Partial non structural polyprotein	885	OQ986656.1
Avian associated hepe-like virus 19	Mohua	Hepeviridae	Single-stranded + RNA	28.6101	Non structural polyprotein	1374	OQ986657.1
Fernbird Chaphamaparvovirus	Fernbird	Parvoviridae	Single-stranded DNA	0.0316145	Partial non structural protein	524	OQ986690.1
Kaka chaphamaparvovirus	Kākā	Parvoviridae	Single-stranded DNA	0.065093	Partial non structural protein	381	OQ986693.1
	Kākā	Parvoviridae	Single-stranded DNA	1.97139	Partial capsid protein	1547	OQ986694.1
Bellbird hepatovirus 1	Bellbird	Picornaviridae	Single-stranded + RNA	0.418874	Partial RNA-dependent RNA polymerase	342	OQ986682.1
Bellbird hepatovirus 2	Bellbird	Picornaviridae	Single-stranded + RNA	0.471233	Partial polyprotein	337	OQ986683.1
Bellbird hepatovirus 3	Bellbird	Picornaviridae	Single-stranded + RNA	3.05429	Partial polyprotein	1805	OQ986684.1
Bellbird hepatovirus 4	Bellbird	Picornaviridae	Single-stranded + RNA	1.79767	Partial polyprotein	610	OQ986685.1
Mottled petrel hepatovirus 1	Mottled Petrel	Picornaviridae	Single-stranded + RNA	4.12981	Partial polyprotein	3272	OQ986695.1
Mottled petrel hepatovirus 3	Mottled Petrel	Picornaviridae	Single-stranded + RNA	1.3189	Partial RNA-dependent RNA polymerase	1801	OQ986697.1
Mottled petrel hepatovirus 4	Mottled Petrel	Picornaviridae	Single-stranded + RNA	0.766612	Partial RNA-dependent RNA polymerase	1233	OQ986698.1
Mottled petrel hepatovirus 5	Mottled Petrel	Picornaviridae	Single-stranded + RNA	1.1458	Partial polyprotein	1420	OQ986699.1
Mottled petrel hepatovirus 7	Mottled Petrel	Picornaviridae	Single-stranded + RNA	0.453372	Partial polyprotein	318	OQ986701.1
Mottled petrel hepatovirus 8	Mottled Petrel	Picornaviridae	Single-stranded + RNA	0.07	Partial polyprotein	311	OQ986702.1
Robin hepatovirus 1	South Island Robin	Picornaviridae	Single-stranded + RNA	3.07715	Partial polyprotein	1934	OQ986703.1
Robin hepatovirus 2	South Island Robin	Picornaviridae	Single-stranded + RNA	281.329	Complete genome	7543	OQ986612.1
Sooty shearwater megrivirus 1	Sooty Shearwater	Picornaviridae	Single-stranded + RNA	7.48798	Partial polyprotein	4570	OQ986710.1
Sooty shearwater megrivirus 2	Sooty Shearwater	Picornaviridae	Single-stranded + RNA	8.97125	Partial polyprotein	4284	OQ986711.1
Sooty shearwater megrivirus 3	Sooty Shearwater	Picornaviridae	Single-stranded + RNA	4.17363	Partial polyprotein	3647	OQ986712.1
Tomtit hepatovirus	Tomtit	Picornaviridae	Single-stranded + RNA	0.0842802	Partial RNA dependent RNA polymerase	340	OQ986709.1
Fantail banna-like virus	Fantail	Sedoreoviridae	Double-stranded RNA	40.8815	Partial VP7 protein	1127	OQ986717.1
Fantail seadorna-like virus	Fantail	Sedoreoviridae	Double-stranded RNA	0.504315	Partial VP7 protein	429	OQ986716.1
	Fantail	Sedoreoviridae	Double-stranded RNA	21.4134	VP1 protein	3687	OQ986718.1
Grey warbler banna-like virus	Grey warbler	Sedoreoviridae	Double-stranded RNA	0.873615	Partial VP7 protein	656	OQ986715.1
Tawaki rotavirus G	Tawaki	Sedoreoviridae	Double-stranded RNA	0.547771	Partial VP1 protein	540	OQ986713.1
						28186
