# Supplementary material for: Diversity and cross-species transmission of viruses in a remote island ecosystem: implications for wildlife conservation
Source: Virus Evol. 2024 Dec 14;11(1):veae113. doi: 10.1093/ve/veae113 (PMC11711479; doi:10.1093/ve/veae113)
Supplement: veae113_Supp [file veae113_supp.zip › suppl_data/French.Supplementary Table 4.xlsx]

## Sheet: Supplementary_table3
library1	contig	Host_type1	library2	contig2	Host_type2	Percent_Identity	Family	Sharing		Sharing	Number
Browncreeper	15355	Passerine	Robin	130669	Passerine	100	Astroviridae	PasserinePasserine		PasserinePasserine	877
Fantail	44097	Passerine	Greywarbler	123478	Passerine	100	Astroviridae	PasserinePasserine		PasserineFalcon	5
Fantail	34096	Passerine	Robin	66419	Passerine	100	Astroviridae	PasserinePasserine		PasserineParrot	5
Fernbird	73136	Passerine	Robin	171497	Passerine	100	Astroviridae	PasserinePasserine		PasserineSeabird	15
Greywarbler	82758	Passerine	Robin	45683	Passerine	100	Astroviridae	PasserinePasserine		FalconSeabird	0
Greywarbler	26169	Passerine	Tieke	86341	Passerine	99	Astroviridae	PasserinePasserine		PasserineKiwi	6
Robin	171497	Passerine	Tieke	47671	Passerine	97	Astroviridae	PasserinePasserine		ParrotParrot	0
Robin	66419	Passerine	Tomtit	199354	Passerine	100	Astroviridae	PasserinePasserine		ParrotSeabird	3
Greywarbler	75077	Passerine	Tieke	59795	Passerine	100	Caliciviridae	PasserinePasserine		SeabirdSeabird	7
Fantail	55427	Passerine	Robin	152622	Passerine	95	Carmotetraviridae	PasserinePasserine		Total	918
Fantail	4140	Passerine	Robin	177174	Passerine	99	Carmotetraviridae	PasserinePasserine
Bellbird	74989	Passerine	Fantail	3988	Passerine	99	Dicistroviridae	PasserinePasserine
Bellbird	44603	Passerine	Fantail	5078	Passerine	98	Dicistroviridae	PasserinePasserine
Bellbird	67156	Passerine	Fantail	17670	Passerine	100	Dicistroviridae	PasserinePasserine
Bellbird	69845	Passerine	Fantail	33928	Passerine	98	Dicistroviridae	PasserinePasserine
Bellbird	55230	Passerine	Fantail	58006	Passerine	100	Dicistroviridae	PasserinePasserine
Bellbird	15038	Passerine	Fernbird	42742	Passerine	99	Dicistroviridae	PasserinePasserine
Bellbird	59024	Passerine	Fernbird	45572	Passerine	98	Dicistroviridae	PasserinePasserine
Bellbird	130380	Passerine	Robin	96463	Passerine	100	Dicistroviridae	PasserinePasserine
Browncreeper	17086	Passerine	Fantail	17485	Passerine	100	Dicistroviridae	PasserinePasserine
Browncreeper	326	Passerine	Fantail	62190	Passerine	100	Dicistroviridae	PasserinePasserine
Fantail	58006	Passerine	Fernbird	36362	Passerine	96	Dicistroviridae	PasserinePasserine
Fantail	32033	Passerine	Fernbird	148424	Passerine	100	Dicistroviridae	PasserinePasserine
Fantail	42825	Passerine	Fernbird	192045	Passerine	97	Dicistroviridae	PasserinePasserine
Fantail	76062	Passerine	Fernbird	204432	Passerine	99	Dicistroviridae	PasserinePasserine
Fantail	40960	Passerine	Greywarbler	1423	Passerine	95	Dicistroviridae	PasserinePasserine
Fantail	33644	Passerine	Greywarbler	10156	Passerine	92	Dicistroviridae	PasserinePasserine
Fantail	62190	Passerine	Greywarbler	15679	Passerine	98	Dicistroviridae	PasserinePasserine
Fantail	11626	Passerine	Greywarbler	19915	Passerine	92	Dicistroviridae	PasserinePasserine
Fantail	17485	Passerine	Greywarbler	30741	Passerine	98	Dicistroviridae	PasserinePasserine
Fantail	54717	Passerine	Greywarbler	33509	Passerine	100	Dicistroviridae	PasserinePasserine
Fantail	67918	Passerine	Greywarbler	36634	Passerine	99	Dicistroviridae	PasserinePasserine
Fantail	84006	Passerine	Greywarbler	49153	Passerine	97	Dicistroviridae	PasserinePasserine
Fantail	17859	Passerine	Greywarbler	76860	Passerine	91	Dicistroviridae	PasserinePasserine
Fantail	62744	Passerine	Greywarbler	111424	Passerine	99	Dicistroviridae	PasserinePasserine
Fantail	72677	Passerine	Robin	49101	Passerine	100	Dicistroviridae	PasserinePasserine
Fantail	3270	Passerine	Tomtit	54690	Passerine	100	Dicistroviridae	PasserinePasserine
Fernbird	192045	Passerine	Greywarbler	9176	Passerine	99	Dicistroviridae	PasserinePasserine
Fernbird	36362	Passerine	Greywarbler	19785	Passerine	95	Dicistroviridae	PasserinePasserine
Fernbird	86737	Passerine	Greywarbler	29154	Passerine	97	Dicistroviridae	PasserinePasserine
Fernbird	45572	Passerine	Greywarbler	45120	Passerine	92	Dicistroviridae	PasserinePasserine
Fernbird	42742	Passerine	Greywarbler	75967	Passerine	99	Dicistroviridae	PasserinePasserine
Fernbird	76147	Passerine	Tieke	66774	Passerine	93	Dicistroviridae	PasserinePasserine
Greywarbler	30741	Passerine	Mohua	13842	Passerine	98	Dicistroviridae	PasserinePasserine
Greywarbler	75967	Passerine	Mohua	35358	Passerine	96	Dicistroviridae	PasserinePasserine
Greywarbler	111424	Passerine	Mohua	37029	Passerine	97	Dicistroviridae	PasserinePasserine
Greywarbler	123039	Passerine	Robin	1456	Passerine	100	Dicistroviridae	PasserinePasserine
Greywarbler	33509	Passerine	Robin	2005	Passerine	100	Dicistroviridae	PasserinePasserine
Greywarbler	49153	Passerine	Robin	12828	Passerine	98	Dicistroviridae	PasserinePasserine
Greywarbler	29154	Passerine	Robin	15441	Passerine	100	Dicistroviridae	PasserinePasserine
Greywarbler	77710	Passerine	Robin	27721	Passerine	100	Dicistroviridae	PasserinePasserine
Greywarbler	38401	Passerine	Robin	29669	Passerine	97	Dicistroviridae	PasserinePasserine
Greywarbler	3733	Passerine	Robin	30363	Passerine	99	Dicistroviridae	PasserinePasserine
Greywarbler	19785	Passerine	Robin	43583	Passerine	95	Dicistroviridae	PasserinePasserine
Greywarbler	28512	Passerine	Robin	51329	Passerine	100	Dicistroviridae	PasserinePasserine
Greywarbler	9176	Passerine	Robin	61205	Passerine	97	Dicistroviridae	PasserinePasserine
Greywarbler	45120	Passerine	Robin	129233	Passerine	95	Dicistroviridae	PasserinePasserine
Greywarbler	9214	Passerine	Robin	129858	Passerine	93	Dicistroviridae	PasserinePasserine
Greywarbler	14475	Passerine	Robin	170503	Passerine	91	Dicistroviridae	PasserinePasserine
Greywarbler	20690	Passerine	Tieke	283	Passerine	100	Dicistroviridae	PasserinePasserine
Greywarbler	36736	Passerine	Tieke	1657	Passerine	100	Dicistroviridae	PasserinePasserine
Greywarbler	14876	Passerine	Tieke	22875	Passerine	100	Dicistroviridae	PasserinePasserine
Greywarbler	130907	Passerine	Tieke	47819	Passerine	100	Dicistroviridae	PasserinePasserine
Greywarbler	50990	Passerine	Tieke	57931	Passerine	91	Dicistroviridae	PasserinePasserine
Greywarbler	38003	Passerine	Tieke	92024	Passerine	92	Dicistroviridae	PasserinePasserine
Greywarbler	18876	Passerine	Tomtit	4451	Passerine	92	Dicistroviridae	PasserinePasserine
Greywarbler	19915	Passerine	Tomtit	24592	Passerine	98	Dicistroviridae	PasserinePasserine
Greywarbler	101298	Passerine	Tomtit	56155	Passerine	99	Dicistroviridae	PasserinePasserine
Greywarbler	79460	Passerine	Tomtit	78872	Passerine	93	Dicistroviridae	PasserinePasserine
Greywarbler	1423	Passerine	Tomtit	88070	Passerine	98	Dicistroviridae	PasserinePasserine
Mohua	37029	Passerine	Robin	48233	Passerine	97	Dicistroviridae	PasserinePasserine
Mohua	35358	Passerine	Robin	64076	Passerine	98	Dicistroviridae	PasserinePasserine
Robin	12828	Passerine	Tieke	71990	Passerine	98	Dicistroviridae	PasserinePasserine
Robin	129233	Passerine	Tieke	269	Passerine	99	Dicistroviridae	PasserinePasserine
Robin	1456	Passerine	Tieke	406	Passerine	98	Dicistroviridae	PasserinePasserine
Robin	43583	Passerine	Tieke	1730	Passerine	96	Dicistroviridae	PasserinePasserine
Robin	169260	Passerine	Tieke	4221	Passerine	100	Dicistroviridae	PasserinePasserine
Robin	30356	Passerine	Tieke	6070	Passerine	91	Dicistroviridae	PasserinePasserine
Robin	170503	Passerine	Tieke	10351	Passerine	97	Dicistroviridae	PasserinePasserine
Robin	74082	Passerine	Tieke	13903	Passerine	100	Dicistroviridae	PasserinePasserine
Robin	64031	Passerine	Tieke	17499	Passerine	99	Dicistroviridae	PasserinePasserine
Robin	143933	Passerine	Tieke	30356	Passerine	100	Dicistroviridae	PasserinePasserine
Robin	176533	Passerine	Tieke	33476	Passerine	100	Dicistroviridae	PasserinePasserine
Robin	136968	Passerine	Tieke	36168	Passerine	100	Dicistroviridae	PasserinePasserine
Robin	27721	Passerine	Tieke	46525	Passerine	98	Dicistroviridae	PasserinePasserine
Robin	15441	Passerine	Tieke	49338	Passerine	100	Dicistroviridae	PasserinePasserine
Robin	49101	Passerine	Tieke	59237	Passerine	100	Dicistroviridae	PasserinePasserine
Robin	121028	Passerine	Tieke	80661	Passerine	98	Dicistroviridae	PasserinePasserine
Robin	57895	Passerine	Tieke	120972	Passerine	100	Dicistroviridae	PasserinePasserine
Tieke	59237	Passerine	Tomtit	27765	Passerine	100	Dicistroviridae	PasserinePasserine
Tieke	42168	Passerine	Tomtit	29819	Passerine	91	Dicistroviridae	PasserinePasserine
Tieke	1730	Passerine	Tomtit	50635	Passerine	96	Dicistroviridae	PasserinePasserine
Tieke	59123	Passerine	Tomtit	59824	Passerine	100	Dicistroviridae	PasserinePasserine
Tieke	80661	Passerine	Tomtit	103377	Passerine	98	Dicistroviridae	PasserinePasserine
Tieke	269	Passerine	Tomtit	109990	Passerine	100	Dicistroviridae	PasserinePasserine
Tieke	1657	Passerine	Tomtit	183859	Passerine	93	Dicistroviridae	PasserinePasserine
Bellbird	68806	Passerine	Fantail	9496	Passerine	100	Endornaviridae	PasserinePasserine
Fernbird	259398	Passerine	Mohua	19337	Passerine	100	Flaviviridae	PasserinePasserine
Browncreeper	14493	Passerine	Fantail	11549	Passerine	99	Hepeviridae	PasserinePasserine
Browncreeper	15999	Passerine	Mohua	14895	Passerine	91	Hepeviridae	PasserinePasserine
Fantail	24136	Passerine	Greywarbler	2104	Passerine	96	Hepeviridae	PasserinePasserine
Fantail	51343	Passerine	Greywarbler	15771	Passerine	100	Hepeviridae	PasserinePasserine
Fantail	11549	Passerine	Greywarbler	45011	Passerine	100	Hepeviridae	PasserinePasserine
Fernbird	172275	Passerine	Robin	132208	Passerine	100	Hepeviridae	PasserinePasserine
Fernbird	194230	Passerine	Robin	185757	Passerine	98	Hepeviridae	PasserinePasserine
Greywarbler	10663	Passerine	Mohua	200	Passerine	100	Hepeviridae	PasserinePasserine
Greywarbler	103935	Passerine	Mohua	643	Passerine	100	Hepeviridae	PasserinePasserine
Greywarbler	45011	Passerine	Mohua	36881	Passerine	100	Hepeviridae	PasserinePasserine
Greywarbler	61984	Passerine	Robin	18240	Passerine	97	Hepeviridae	PasserinePasserine
Greywarbler	68077	Passerine	Robin	80540	Passerine	99	Hepeviridae	PasserinePasserine
Greywarbler	19829	Passerine	Robin	122559	Passerine	99	Hepeviridae	PasserinePasserine
Greywarbler	129782	Passerine	Tieke	7166	Passerine	100	Hepeviridae	PasserinePasserine
Greywarbler	2104	Passerine	Tomtit	2006	Passerine	98	Hepeviridae	PasserinePasserine
Mohua	14895	Passerine	Robin	61117	Passerine	91	Hepeviridae	PasserinePasserine
Mohua	36881	Passerine	Robin	100998	Passerine	94	Hepeviridae	PasserinePasserine
Robin	18240	Passerine	Tieke	105823	Passerine	98	Hepeviridae	PasserinePasserine
Tieke	105823	Passerine	Tomtit	184509	Passerine	98	Hepeviridae	PasserinePasserine
Bellbird	14155	Passerine	Fantail	624	Passerine	98	Iflaviridae	PasserinePasserine
Bellbird	21109	Passerine	Fantail	1745	Passerine	95	Iflaviridae	PasserinePasserine
Bellbird	44591	Passerine	Fantail	18404	Passerine	100	Iflaviridae	PasserinePasserine
Bellbird	76636	Passerine	Fantail	49868	Passerine	100	Iflaviridae	PasserinePasserine
Bellbird	23581	Passerine	Robin	80479	Passerine	100	Iflaviridae	PasserinePasserine
Browncreeper	9533	Passerine	Fantail	15798	Passerine	99	Iflaviridae	PasserinePasserine
Browncreeper	7070	Passerine	Fantail	30322	Passerine	92	Iflaviridae	PasserinePasserine
Browncreeper	3932	Passerine	Fantail	33520	Passerine	100	Iflaviridae	PasserinePasserine
Browncreeper	19456	Passerine	Fantail	42830	Passerine	100	Iflaviridae	PasserinePasserine
Browncreeper	22898	Passerine	Fantail	48651	Passerine	100	Iflaviridae	PasserinePasserine
Browncreeper	2670	Passerine	Fantail	66778	Passerine	100	Iflaviridae	PasserinePasserine
Browncreeper	25371	Passerine	Fernbird	223830	Passerine	100	Iflaviridae	PasserinePasserine
Browncreeper	14695	Passerine	Greywarbler	3670	Passerine	100	Iflaviridae	PasserinePasserine
Browncreeper	9497	Passerine	Greywarbler	5177	Passerine	98	Iflaviridae	PasserinePasserine
Browncreeper	12163	Passerine	Greywarbler	9521	Passerine	100	Iflaviridae	PasserinePasserine
Browncreeper	23231	Passerine	Greywarbler	50782	Passerine	100	Iflaviridae	PasserinePasserine
Browncreeper	14504	Passerine	Greywarbler	66937	Passerine	100	Iflaviridae	PasserinePasserine
Browncreeper	26341	Passerine	Greywarbler	114812	Passerine	98	Iflaviridae	PasserinePasserine
Browncreeper	19323	Passerine	Mohua	2532	Passerine	99	Iflaviridae	PasserinePasserine
Browncreeper	14815	Passerine	Tieke	15078	Passerine	100	Iflaviridae	PasserinePasserine
Browncreeper	1014	Passerine	Tomtit	182092	Passerine	100	Iflaviridae	PasserinePasserine
Fantail	613	Passerine	Fernbird	23124	Passerine	100	Iflaviridae	PasserinePasserine
Fantail	288	Passerine	Fernbird	24449	Passerine	97	Iflaviridae	PasserinePasserine
Fantail	2773	Passerine	Fernbird	31539	Passerine	95	Iflaviridae	PasserinePasserine
Fantail	1673	Passerine	Fernbird	59667	Passerine	95	Iflaviridae	PasserinePasserine
Fantail	32992	Passerine	Fernbird	76521	Passerine	100	Iflaviridae	PasserinePasserine
Fantail	624	Passerine	Fernbird	76539	Passerine	94	Iflaviridae	PasserinePasserine
Fantail	3311	Passerine	Fernbird	80896	Passerine	100	Iflaviridae	PasserinePasserine
Fantail	47930	Passerine	Fernbird	82071	Passerine	100	Iflaviridae	PasserinePasserine
Fantail	4966	Passerine	Fernbird	125727	Passerine	97	Iflaviridae	PasserinePasserine
Fantail	10076	Passerine	Fernbird	148212	Passerine	99	Iflaviridae	PasserinePasserine
Fantail	2962	Passerine	Fernbird	156424	Passerine	99	Iflaviridae	PasserinePasserine
Fantail	6995	Passerine	Fernbird	170131	Passerine	93	Iflaviridae	PasserinePasserine
Fantail	12388	Passerine	Fernbird	202964	Passerine	93	Iflaviridae	PasserinePasserine
Fantail	4580	Passerine	Fernbird	211815	Passerine	94	Iflaviridae	PasserinePasserine
Fantail	580	Passerine	Fernbird	222309	Passerine	96	Iflaviridae	PasserinePasserine
Fantail	3484	Passerine	Fernbird	245243	Passerine	98	Iflaviridae	PasserinePasserine
Fantail	21232	Passerine	Greywarbler	4516	Passerine	96	Iflaviridae	PasserinePasserine
Fantail	15521	Passerine	Greywarbler	5548	Passerine	100	Iflaviridae	PasserinePasserine
Fantail	7540	Passerine	Greywarbler	7415	Passerine	95	Iflaviridae	PasserinePasserine
Fantail	12709	Passerine	Greywarbler	8808	Passerine	100	Iflaviridae	PasserinePasserine
Fantail	6572	Passerine	Greywarbler	11063	Passerine	100	Iflaviridae	PasserinePasserine
Fantail	45	Passerine	Greywarbler	18360	Passerine	100	Iflaviridae	PasserinePasserine
Fantail	4302	Passerine	Greywarbler	19418	Passerine	97	Iflaviridae	PasserinePasserine
Fantail	49572	Passerine	Greywarbler	24963	Passerine	94	Iflaviridae	PasserinePasserine
Fantail	44473	Passerine	Greywarbler	25416	Passerine	98	Iflaviridae	PasserinePasserine
Fantail	33348	Passerine	Greywarbler	28250	Passerine	97	Iflaviridae	PasserinePasserine
Fantail	7860	Passerine	Greywarbler	32709	Passerine	95	Iflaviridae	PasserinePasserine
Fantail	2569	Passerine	Greywarbler	35365	Passerine	100	Iflaviridae	PasserinePasserine
Fantail	62542	Passerine	Greywarbler	35632	Passerine	93	Iflaviridae	PasserinePasserine
Fantail	19623	Passerine	Greywarbler	37399	Passerine	100	Iflaviridae	PasserinePasserine
Fantail	5595	Passerine	Greywarbler	37477	Passerine	100	Iflaviridae	PasserinePasserine
Fantail	5569	Passerine	Greywarbler	42852	Passerine	99	Iflaviridae	PasserinePasserine
Fantail	15798	Passerine	Greywarbler	44785	Passerine	99	Iflaviridae	PasserinePasserine
Fantail	554	Passerine	Greywarbler	48538	Passerine	98	Iflaviridae	PasserinePasserine
Fantail	26693	Passerine	Greywarbler	53194	Passerine	100	Iflaviridae	PasserinePasserine
Fantail	33540	Passerine	Greywarbler	54353	Passerine	94	Iflaviridae	PasserinePasserine
Fantail	3226	Passerine	Greywarbler	57968	Passerine	100	Iflaviridae	PasserinePasserine
Fantail	1783	Passerine	Greywarbler	60156	Passerine	97	Iflaviridae	PasserinePasserine
Fantail	15133	Passerine	Greywarbler	64385	Passerine	98	Iflaviridae	PasserinePasserine
Fantail	31915	Passerine	Greywarbler	65228	Passerine	100	Iflaviridae	PasserinePasserine
Fantail	14063	Passerine	Greywarbler	79259	Passerine	100	Iflaviridae	PasserinePasserine
Fantail	58834	Passerine	Greywarbler	81053	Passerine	97	Iflaviridae	PasserinePasserine
Fantail	30524	Passerine	Greywarbler	81442	Passerine	100	Iflaviridae	PasserinePasserine
Fantail	14493	Passerine	Greywarbler	90864	Passerine	100	Iflaviridae	PasserinePasserine
Fantail	62551	Passerine	Greywarbler	96094	Passerine	99	Iflaviridae	PasserinePasserine
Fantail	46379	Passerine	Greywarbler	99509	Passerine	100	Iflaviridae	PasserinePasserine
Fantail	20862	Passerine	Greywarbler	105056	Passerine	99	Iflaviridae	PasserinePasserine
Fantail	15194	Passerine	Greywarbler	120343	Passerine	100	Iflaviridae	PasserinePasserine
Fantail	15633	Passerine	Greywarbler	122262	Passerine	100	Iflaviridae	PasserinePasserine
Fantail	75344	Passerine	Robin	48173	Passerine	100	Iflaviridae	PasserinePasserine
Fantail	78561	Passerine	Robin	78412	Passerine	100	Iflaviridae	PasserinePasserine
Fantail	67507	Passerine	Robin	93142	Passerine	100	Iflaviridae	PasserinePasserine
Fantail	33375	Passerine	Robin	98608	Passerine	100	Iflaviridae	PasserinePasserine
Fantail	27220	Passerine	Tomtit	38134	Passerine	100	Iflaviridae	PasserinePasserine
Fantail	4834	Passerine	Tomtit	39356	Passerine	100	Iflaviridae	PasserinePasserine
Fantail	67799	Passerine	Tomtit	58016	Passerine	100	Iflaviridae	PasserinePasserine
Fantail	3974	Passerine	Tomtit	79827	Passerine	97	Iflaviridae	PasserinePasserine
Fantail	52945	Passerine	Tomtit	80370	Passerine	100	Iflaviridae	PasserinePasserine
Fantail	35633	Passerine	Tomtit	80952	Passerine	91	Iflaviridae	PasserinePasserine
Fantail	9903	Passerine	Tomtit	104140	Passerine	100	Iflaviridae	PasserinePasserine
Fantail	11638	Passerine	Tomtit	166704	Passerine	100	Iflaviridae	PasserinePasserine
Fernbird	80896	Passerine	Greywarbler	20450	Passerine	98	Iflaviridae	PasserinePasserine
Fernbird	223830	Passerine	Greywarbler	62558	Passerine	100	Iflaviridae	PasserinePasserine
Fernbird	23124	Passerine	Greywarbler	67243	Passerine	99	Iflaviridae	PasserinePasserine
Fernbird	31539	Passerine	Greywarbler	114078	Passerine	98	Iflaviridae	PasserinePasserine
Fernbird	24449	Passerine	Greywarbler	116130	Passerine	100	Iflaviridae	PasserinePasserine
Fernbird	156424	Passerine	Greywarbler	123116	Passerine	100	Iflaviridae	PasserinePasserine
Fernbird	69236	Passerine	Greywarbler	131114	Passerine	100	Iflaviridae	PasserinePasserine
Fernbird	188585	Passerine	Mohua	8278	Passerine	100	Iflaviridae	PasserinePasserine
Fernbird	82071	Passerine	Tomtit	1991	Passerine	100	Iflaviridae	PasserinePasserine
Fernbird	205906	Passerine	Tomtit	172262	Passerine	100	Iflaviridae	PasserinePasserine
Greywarbler	28444	Passerine	Mohua	38843	Passerine	100	Iflaviridae	PasserinePasserine
Greywarbler	35070	Passerine	Robin	6956	Passerine	100	Iflaviridae	PasserinePasserine
Greywarbler	72238	Passerine	Robin	16158	Passerine	100	Iflaviridae	PasserinePasserine
Greywarbler	25416	Passerine	Robin	33681	Passerine	100	Iflaviridae	PasserinePasserine
Greywarbler	3670	Passerine	Robin	55550	Passerine	100	Iflaviridae	PasserinePasserine
Greywarbler	120343	Passerine	Robin	91836	Passerine	98	Iflaviridae	PasserinePasserine
Greywarbler	60156	Passerine	Robin	145994	Passerine	99	Iflaviridae	PasserinePasserine
Greywarbler	9521	Passerine	Robin	163086	Passerine	100	Iflaviridae	PasserinePasserine
Greywarbler	50765	Passerine	Robin	184564	Passerine	100	Iflaviridae	PasserinePasserine
Greywarbler	131114	Passerine	Tieke	36828	Passerine	100	Iflaviridae	PasserinePasserine
Greywarbler	49811	Passerine	Tieke	47419	Passerine	100	Iflaviridae	PasserinePasserine
Greywarbler	121468	Passerine	Tieke	72544	Passerine	100	Iflaviridae	PasserinePasserine
Greywarbler	64385	Passerine	Tieke	83893	Passerine	94	Iflaviridae	PasserinePasserine
Greywarbler	42570	Passerine	Tieke	125037	Passerine	100	Iflaviridae	PasserinePasserine
Greywarbler	35365	Passerine	Tomtit	13977	Passerine	97	Iflaviridae	PasserinePasserine
Greywarbler	5177	Passerine	Tomtit	26428	Passerine	100	Iflaviridae	PasserinePasserine
Greywarbler	51243	Passerine	Tomtit	37311	Passerine	91	Iflaviridae	PasserinePasserine
Greywarbler	8808	Passerine	Tomtit	42408	Passerine	100	Iflaviridae	PasserinePasserine
Greywarbler	33590	Passerine	Tomtit	45672	Passerine	100	Iflaviridae	PasserinePasserine
Greywarbler	44785	Passerine	Tomtit	63303	Passerine	100	Iflaviridae	PasserinePasserine
Greywarbler	62558	Passerine	Tomtit	86559	Passerine	100	Iflaviridae	PasserinePasserine
Greywarbler	48846	Passerine	Tomtit	90089	Passerine	98	Iflaviridae	PasserinePasserine
Greywarbler	42852	Passerine	Tomtit	100377	Passerine	98	Iflaviridae	PasserinePasserine
Greywarbler	50782	Passerine	Tomtit	111982	Passerine	100	Iflaviridae	PasserinePasserine
Greywarbler	36263	Passerine	Tomtit	112429	Passerine	100	Iflaviridae	PasserinePasserine
Greywarbler	20450	Passerine	Tomtit	128663	Passerine	95	Iflaviridae	PasserinePasserine
Greywarbler	48538	Passerine	Tomtit	149830	Passerine	97	Iflaviridae	PasserinePasserine
Greywarbler	5548	Passerine	Tomtit	159044	Passerine	100	Iflaviridae	PasserinePasserine
Greywarbler	18360	Passerine	Tomtit	172281	Passerine	95	Iflaviridae	PasserinePasserine
Greywarbler	54353	Passerine	Tomtit	172944	Passerine	93	Iflaviridae	PasserinePasserine
Robin	21261	Passerine	Tieke	47083	Passerine	98	Iflaviridae	PasserinePasserine
Robin	152088	Passerine	Tieke	64200	Passerine	100	Iflaviridae	PasserinePasserine
Robin	55550	Passerine	Tomtit	134380	Passerine	100	Iflaviridae	PasserinePasserine
Robin	162725	Passerine	Tomtit	145023	Passerine	100	Iflaviridae	PasserinePasserine
Tieke	41878	Passerine	Tomtit	48119	Passerine	100	Iflaviridae	PasserinePasserine
Tieke	83893	Passerine	Tomtit	184072	Passerine	95	Iflaviridae	PasserinePasserine
Browncreeper	10778	Passerine	Kakariki	69126	Parrot	100	Mayoviridae	PasserineParrot
Browncreeper	13930	Passerine	Kakariki	109964	Parrot	99	Mayoviridae	PasserineParrot
Browncreeper	1540	Passerine	Mohua	22462	Passerine	100	Mayoviridae	PasserinePasserine
Kakariki	109964	Parrot	Mohua	554	Passerine	100	Mayoviridae	ParrotPasserine
Kakariki	69126	Parrot	Mohua	14633	Passerine	99	Mayoviridae	ParrotPasserine
Bellbird	70568	Passerine	Fantail	22566	Passerine	100	Narnaviridae	PasserinePasserine
Browncreeper	8698	Passerine	Fantail	11831	Passerine	100	Narnaviridae	PasserinePasserine
Browncreeper	15891	Passerine	Kakapo	128673	Parrot	98	Narnaviridae	PasserineParrot
Fantail	8086	Passerine	Greywarbler	3829	Passerine	99	Narnaviridae	PasserinePasserine
Fantail	58217	Passerine	Greywarbler	90191	Passerine	100	Narnaviridae	PasserinePasserine
Fantail	65770	Passerine	Mohua	10018	Passerine	96	Narnaviridae	PasserinePasserine
Fantail	50284	Passerine	Robin	1797	Passerine	98	Narnaviridae	PasserinePasserine
Fantail	82829	Passerine	Robin	1999translation	Passerine	100	Narnaviridae	PasserinePasserine
Fantail	75575	Passerine	Tomtit	22574	Passerine	100	Narnaviridae	PasserinePasserine
Fernbird	93055	Passerine	Robin	53135	Passerine	100	Narnaviridae	PasserinePasserine
Greywarbler	53633-ORF3(frame3)translation	Passerine	Mohua	26532	Passerine	100	Narnaviridae	PasserinePasserine
Greywarbler	68822	Passerine	Robin	7257	Passerine	100	Narnaviridae	PasserinePasserine
Greywarbler	43415	Passerine	Robin	103685	Passerine	99	Narnaviridae	PasserinePasserine
Kakapo	108298	Parrot	Sootyshearwater	232892	Seabird	100	Narnaviridae	ParrotSeabird
Robin	1797	Passerine	Tieke	1533	Passerine	100	Narnaviridae	PasserinePasserine
Robin	103685	Passerine	Tieke	2558	Passerine	100	Narnaviridae	PasserinePasserine
Robin	5413	Passerine	Tieke	110420	Passerine	91	Narnaviridae	PasserinePasserine
Tieke	31304	Passerine	Tomtit	26796	Passerine	100	Narnaviridae	PasserinePasserine
Tieke	1533	Passerine	Tomtit	123683	Passerine	99	Narnaviridae	PasserinePasserine
Tieke	6781	Passerine	Tomtit	145852	Passerine	100	Narnaviridae	PasserinePasserine
Tieke	2558	Passerine	Tomtit	164685	Passerine	100	Narnaviridae	PasserinePasserine
Bellbird	44368	Passerine	Fantail	42192	Passerine	96	Nodaviridae	PasserinePasserine
Browncreeper	25757	Passerine	Fantail	62565	Passerine	100	Nodaviridae	PasserinePasserine
Fantail	42192	Passerine	Fernbird	494	Passerine	95	Nodaviridae	PasserinePasserine
Fantail	77875	Passerine	Fernbird	116022	Passerine	98	Nodaviridae	PasserinePasserine
Fernbird	494	Passerine	Greywarbler	2607	Passerine	93	Nodaviridae	PasserinePasserine
Greywarbler	2607	Passerine	Robin	30968	Passerine	92	Nodaviridae	PasserinePasserine
Greywarbler	13066	Passerine	Robin	35008	Passerine	99	Nodaviridae	PasserinePasserine
Greywarbler	33748	Passerine	Tieke	55439	Passerine	100	Nodaviridae	PasserinePasserine
Robin	104763	Passerine	Tieke	22707	Passerine	92	Nodaviridae	PasserinePasserine
Robin	30968	Passerine	Tieke	26754	Passerine	100	Nodaviridae	PasserinePasserine
Robin	57357	Passerine	Tieke	79888	Passerine	100	Nodaviridae	PasserinePasserine
Tieke	22707	Passerine	Tomtit	33151	Passerine	100	Nodaviridae	PasserinePasserine
Tieke	49700	Passerine	Tomtit	123517	Passerine	98	Nodaviridae	PasserinePasserine
Browncreeper	14329	Passerine	Fantail	11528	Passerine	98	Partitiviridae	PasserinePasserine
Browncreeper	6730	Passerine	Fantail	35082	Passerine	97	Partitiviridae	PasserinePasserine
Browncreeper	7643	Passerine	Fantail	49506	Passerine	100	Partitiviridae	PasserinePasserine
Browncreeper	22683	Passerine	Fantail	68920	Passerine	100	Partitiviridae	PasserinePasserine
Browncreeper	2365	Passerine	Fantail	79201	Passerine	100	Partitiviridae	PasserinePasserine
Browncreeper	13868	Passerine	Greywarbler	49411	Passerine	100	Partitiviridae	PasserinePasserine
Browncreeper	6636	Passerine	Greywarbler	124223	Passerine	100	Partitiviridae	PasserinePasserine
Browncreeper	10183	Passerine	Mohua	8538	Passerine	100	Partitiviridae	PasserinePasserine
Browncreeper	1973	Passerine	Mohua	36936	Passerine	100	Partitiviridae	PasserinePasserine
Browncreeper	16299	Passerine	Robin	16728	Passerine	100	Partitiviridae	PasserinePasserine
Fantail	47824	Passerine	Fernbird	91215	Passerine	100	Partitiviridae	PasserinePasserine
Fantail	11528	Passerine	Greywarbler	10337	Passerine	100	Partitiviridae	PasserinePasserine
Fantail	45498	Passerine	Greywarbler	19287	Passerine	99	Partitiviridae	PasserinePasserine
Fantail	20684	Passerine	Greywarbler	33603	Passerine	100	Partitiviridae	PasserinePasserine
Fantail	45409	Passerine	Greywarbler	41635	Passerine	92	Partitiviridae	PasserinePasserine
Fantail	15575	Passerine	Greywarbler	46048	Passerine	100	Partitiviridae	PasserinePasserine
Fantail	39826	Passerine	Greywarbler	49234	Passerine	100	Partitiviridae	PasserinePasserine
Fantail	38215	Passerine	Greywarbler	67617	Passerine	100	Partitiviridae	PasserinePasserine
Fantail	44515	Passerine	Greywarbler	90711	Passerine	98	Partitiviridae	PasserinePasserine
Fantail	14397	Passerine	Greywarbler	105692	Passerine	95	Partitiviridae	PasserinePasserine
Fantail	49611	Passerine	Greywarbler	106624	Passerine	100	Partitiviridae	PasserinePasserine
Fantail	10924	Passerine	Greywarbler	108181	Passerine	100	Partitiviridae	PasserinePasserine
Fantail	48864	Passerine	Robin	31874	Passerine	95	Partitiviridae	PasserinePasserine
Fantail	5311	Passerine	Robin	56085	Passerine	100	Partitiviridae	PasserinePasserine
Fantail	33797	Passerine	Robin	155265	Passerine	100	Partitiviridae	PasserinePasserine
Fantail	77424	Passerine	Tomtit	22538	Passerine	100	Partitiviridae	PasserinePasserine
Fantail	72173	Passerine	Tomtit	31539	Passerine	100	Partitiviridae	PasserinePasserine
Fantail	64774	Passerine	Tomtit	43635	Passerine	100	Partitiviridae	PasserinePasserine
Fantail	34874	Passerine	Tomtit	78735	Passerine	100	Partitiviridae	PasserinePasserine
Fantail	33004	Passerine	Tomtit	85024	Passerine	99	Partitiviridae	PasserinePasserine
Fantail	86027	Passerine	Tomtit	98330	Passerine	100	Partitiviridae	PasserinePasserine
Fernbird	206741	Passerine	Greywarbler	39074	Passerine	100	Partitiviridae	PasserinePasserine
Fernbird	15847	Passerine	Robin	171	Passerine	97	Partitiviridae	PasserinePasserine
Fernbird	121763	Passerine	Tieke	116030	Passerine	100	Partitiviridae	PasserinePasserine
Greywarbler	122956	Passerine	Robin	168768	Passerine	100	Partitiviridae	PasserinePasserine
Greywarbler	80111	Passerine	Tomtit	13721	Passerine	100	Partitiviridae	PasserinePasserine
Greywarbler	115439	Passerine	Tomtit	79102	Passerine	100	Partitiviridae	PasserinePasserine
Greywarbler	10337	Passerine	Tomtit	106278	Passerine	100	Partitiviridae	PasserinePasserine
Greywarbler	105692	Passerine	Tomtit	106526	Passerine	97	Partitiviridae	PasserinePasserine
Greywarbler	31196	Passerine	Tomtit	142225	Passerine	98	Partitiviridae	PasserinePasserine
Greywarbler	11178	Passerine	Tomtit	159089	Passerine	100	Partitiviridae	PasserinePasserine
Greywarbler	120677	Passerine	Tomtit	173793	Passerine	100	Partitiviridae	PasserinePasserine
Greywarbler	124223	Passerine	Tomtit	201503	Passerine	100	Partitiviridae	PasserinePasserine
Greywarbler	46048	Passerine	Tomtit	207904	Passerine	100	Partitiviridae	PasserinePasserine
Robin	33653	Passerine	Tomtit	116708	Passerine	100	Partitiviridae	PasserinePasserine
Robin	171	Passerine	Tomtit	128427	Passerine	100	Partitiviridae	PasserinePasserine
Browncreeper	14911	Passerine	Greywarbler	4664	Passerine	100	Permutotetraviridae	PasserinePasserine
Fantail	10338	Passerine	Fernbird	14293	Passerine	91	Permutotetraviridae	PasserinePasserine
Fantail	32146	Passerine	Greywarbler	12905	Passerine	100	Permutotetraviridae	PasserinePasserine
Fantail	49998	Passerine	Greywarbler	100218	Passerine	95	Permutotetraviridae	PasserinePasserine
Fantail	78805	Passerine	Tieke	15526	Passerine	95	Permutotetraviridae	PasserinePasserine
Fantail	35616	Passerine	Tieke	69483	Passerine	99	Permutotetraviridae	PasserinePasserine
Fantail	5643	Passerine	Tomtit	27489	Passerine	91	Permutotetraviridae	PasserinePasserine
Fantail	27775	Passerine	Tomtit	91367	Passerine	99	Permutotetraviridae	PasserinePasserine
Mohua	9258	Passerine	Robin	77434	Passerine	100	Permutotetraviridae	PasserinePasserine
Robin	202344	Passerine	Tomtit	169440	Passerine	99	Permutotetraviridae	PasserinePasserine
Sootyshearwater	97033	Seabird	Tawaki	141548	Seabird	98	Phasmaviridae	SeabirdSeabird
Bellbird	32423	Passerine	Greywarbler	66686	Passerine	100	Picornaviridae	PasserinePasserine
Browncreeper	10113	Passerine	Greywarbler	10581	Passerine	100	Picornaviridae	PasserinePasserine
Fantail	8237	Passerine	Greywarbler	1997	Passerine	99	Picornaviridae	PasserinePasserine
Fantail	1723	Passerine	Greywarbler	27084	Passerine	99	Picornaviridae	PasserinePasserine
Fantail	72439	Passerine	Greywarbler	42144	Passerine	95	Picornaviridae	PasserinePasserine
Fantail	56912	Passerine	Mottledpetrel	193063	Seabird	100	Picornaviridae	PasserineSeabird
Fantail	45008	Passerine	Tomtit	34908	Passerine	100	Picornaviridae	PasserinePasserine
Fernbird	78853	Passerine	Greywarbler	10419	Passerine	100	Picornaviridae	PasserinePasserine
Fernbird	200949	Passerine	Tomtit	65635	Passerine	99	Picornaviridae	PasserinePasserine
Fernbird	1612	Passerine	Tomtit	84152	Passerine	96	Picornaviridae	PasserinePasserine
Greywarbler	1997	Passerine	Robin	195917	Passerine	98	Picornaviridae	PasserinePasserine
Greywarbler	1556	Passerine	Tieke	14557	Passerine	100	Picornaviridae	PasserinePasserine
Greywarbler	31177	Passerine	Tieke	49789	Passerine	100	Picornaviridae	PasserinePasserine
Greywarbler	105926	Passerine	Tomtit	18088	Passerine	95	Picornaviridae	PasserinePasserine
Greywarbler	38865	Passerine	Tomtit	22881	Passerine	100	Picornaviridae	PasserinePasserine
Greywarbler	88369	Passerine	Tomtit	61405	Passerine	99	Picornaviridae	PasserinePasserine
Greywarbler	6845	Passerine	Tomtit	71857	Passerine	98	Picornaviridae	PasserinePasserine
Greywarbler	77715	Passerine	Tomtit	75201	Passerine	100	Picornaviridae	PasserinePasserine
Greywarbler	86762	Passerine	Tomtit	85878	Passerine	98	Picornaviridae	PasserinePasserine
Greywarbler	40677	Passerine	Tomtit	160937	Passerine	96	Picornaviridae	PasserinePasserine
Greywarbler	27084	Passerine	Tomtit	179564	Passerine	100	Picornaviridae	PasserinePasserine
Robin	176729	Passerine	Sootyshearwater	47028	Seabird	100	Picornaviridae	PasserineSeabird
Robin	43750	Passerine	Tomtit	1685	Passerine	100	Picornaviridae	PasserinePasserine
Robin	150819	Passerine	Tomtit	5740	Passerine	100	Picornaviridae	PasserinePasserine
Robin	52471	Passerine	Tomtit	39779	Passerine	100	Picornaviridae	PasserinePasserine
Robin	105617	Passerine	Tomtit	44162	Passerine	100	Picornaviridae	PasserinePasserine
Robin	63250	Passerine	Tomtit	56969	Passerine	91	Picornaviridae	PasserinePasserine
Robin	147659	Passerine	Tomtit	96281	Passerine	91	Picornaviridae	PasserinePasserine
Robin	63762	Passerine	Tomtit	126387	Passerine	95	Picornaviridae	PasserinePasserine
Robin	45577	Passerine	Tomtit	152004	Passerine	99	Picornaviridae	PasserinePasserine
Tieke	25940	Passerine	Tomtit	143510	Passerine	100	Picornaviridae	PasserinePasserine
Fernbird	208070	Passerine	Greywarbler	132522	Passerine	99	Polycipiviridae	PasserinePasserine
Mohua	12548	Passerine	Tieke	36370	Passerine	100	Polycipiviridae	PasserinePasserine
Tieke	26948-ORF1(frame2)translation	Passerine	Tomtit	178372.ORF1.frame1.translation	Passerine	99	Polycipiviridae	PasserinePasserine
Bellbird	39727	Passerine	Fernbird	22900	Passerine	100	Reoviridae	PasserinePasserine
Bellbird	43227	Passerine	Greywarbler	1177	Passerine	93	Reoviridae	PasserinePasserine
Bellbird	59371	Passerine	Greywarbler	58251	Passerine	99	Reoviridae	PasserinePasserine
Bellbird	54029	Passerine	Robin	21544	Passerine	100	Reoviridae	PasserinePasserine
Browncreeper	20173	Passerine	Tomtit	108184	Passerine	98	Reoviridae	PasserinePasserine
Fantail	79459	Passerine	Greywarbler	15329	Passerine	100	Reoviridae	PasserinePasserine
Fantail	50974	Passerine	Greywarbler	26795	Passerine	100	Reoviridae	PasserinePasserine
Fernbird	166231	Passerine	Robin	186447	Passerine	99	Reoviridae	PasserinePasserine
Greywarbler	23087	Passerine	Mohua	1757	Passerine	100	Reoviridae	PasserinePasserine
Greywarbler	17697	Passerine	Mohua	18646	Passerine	100	Reoviridae	PasserinePasserine
Greywarbler	1177	Passerine	Mohua	30086	Passerine	100	Reoviridae	PasserinePasserine
Greywarbler	63335	Passerine	Robin	129081	Passerine	100	Reoviridae	PasserinePasserine
Robin	10250	Passerine	Tieke	132776	Passerine	100	Reoviridae	PasserinePasserine
Robin	129081	Passerine	Tomtit	18306	Passerine	100	Reoviridae	PasserinePasserine
Fantail	53590	Passerine	Greywarbler	80433	Passerine	100	Secoviridae	PasserinePasserine
Fantail	56097	Passerine	Greywarbler	115223	Passerine	100	Secoviridae	PasserinePasserine
Fantail	30315	Passerine	Robin	28654	Passerine	100	Secoviridae	PasserinePasserine
Greywarbler	80433	Passerine	Robin	134859	Passerine	99	Secoviridae	PasserinePasserine
Greywarbler	115223	Passerine	Robin	168689	Passerine	100	Secoviridae	PasserinePasserine
Robin	28654	Passerine	Tieke	31943	Passerine	100	Secoviridae	PasserinePasserine
Robin	134859	Passerine	Tieke	84872	Passerine	100	Secoviridae	PasserinePasserine
Tieke	31943	Passerine	Tomtit	30266	Passerine	100	Secoviridae	PasserinePasserine
Fernbird	220582	Passerine	Greywarbler	30087	Passerine	100	Sinhaliviridae	PasserinePasserine
Bellbird	105894	Passerine	Browncreeper	24569	Passerine	100	Solemoviridae	PasserinePasserine
Bellbird	113665	Passerine	Fantail	2088	Passerine	94	Solemoviridae	PasserinePasserine
Bellbird	72183	Passerine	Fernbird	115755	Passerine	91	Solemoviridae	PasserinePasserine
Bellbird	57961	Passerine	Greywarbler	71093	Passerine	100	Solemoviridae	PasserinePasserine
Bellbird	144184	Passerine	Greywarbler	71291	Passerine	100	Solemoviridae	PasserinePasserine
Bellbird	75555	Passerine	Greywarbler	91194	Passerine	100	Solemoviridae	PasserinePasserine
Bellbird	48835	Passerine	Mohua	3047	Passerine	96	Solemoviridae	PasserinePasserine
Browncreeper	16841	Passerine	Falcon	198323	Falcon	100	Solemoviridae	PasserineFalcon
Browncreeper	18242	Passerine	Fantail	6328	Passerine	100	Solemoviridae	PasserinePasserine
Browncreeper	24569	Passerine	Fantail	18556	Passerine	100	Solemoviridae	PasserinePasserine
Browncreeper	17561	Passerine	Fantail	38200	Passerine	99	Solemoviridae	PasserinePasserine
Browncreeper	971	Passerine	Fantail	39041	Passerine	100	Solemoviridae	PasserinePasserine
Browncreeper	16491	Passerine	Fantail	41774	Passerine	91	Solemoviridae	PasserinePasserine
Browncreeper	7233	Passerine	Greywarbler	8544	Passerine	100	Solemoviridae	PasserinePasserine
Browncreeper	10185	Passerine	Greywarbler	16546	Passerine	98	Solemoviridae	PasserinePasserine
Browncreeper	24552	Passerine	Greywarbler	25247	Passerine	97	Solemoviridae	PasserinePasserine
Browncreeper	5191	Passerine	Tomtit	77696	Passerine	99	Solemoviridae	PasserinePasserine
Falcon	198323	Falcon	Fantail	331	Passerine	100	Solemoviridae	FalconPasserine
Fantail	38200	Passerine	Fernbird	13088	Passerine	99	Solemoviridae	PasserinePasserine
Fantail	41774	Passerine	Fernbird	30767	Passerine	100	Solemoviridae	PasserinePasserine
Fantail	18556	Passerine	Fernbird	117761	Passerine	100	Solemoviridae	PasserinePasserine
Fantail	2088	Passerine	Greywarbler	1228	Passerine	94	Solemoviridae	PasserinePasserine
Fantail	64976	Passerine	Greywarbler	10260	Passerine	100	Solemoviridae	PasserinePasserine
Fantail	60698	Passerine	Greywarbler	17748	Passerine	100	Solemoviridae	PasserinePasserine
Fantail	20981	Passerine	Greywarbler	18178	Passerine	100	Solemoviridae	PasserinePasserine
Fantail	63592	Passerine	Greywarbler	32279	Passerine	99	Solemoviridae	PasserinePasserine
Fantail	34960	Passerine	Greywarbler	33281	Passerine	91	Solemoviridae	PasserinePasserine
Fantail	74665	Passerine	Greywarbler	34582	Passerine	97	Solemoviridae	PasserinePasserine
Fantail	20217	Passerine	Greywarbler	37334	Passerine	100	Solemoviridae	PasserinePasserine
Fantail	23001	Passerine	Greywarbler	42941	Passerine	99	Solemoviridae	PasserinePasserine
Fantail	79405	Passerine	Greywarbler	55668	Passerine	100	Solemoviridae	PasserinePasserine
Fantail	81193	Passerine	Greywarbler	78518	Passerine	100	Solemoviridae	PasserinePasserine
Fantail	5533	Passerine	Greywarbler	86163	Passerine	99	Solemoviridae	PasserinePasserine
Fantail	6328	Passerine	Greywarbler	103270	Passerine	100	Solemoviridae	PasserinePasserine
Fantail	2491	Passerine	Greywarbler	104510	Passerine	100	Solemoviridae	PasserinePasserine
Fantail	13170	Passerine	Greywarbler	110526	Passerine	100	Solemoviridae	PasserinePasserine
Fantail	69972	Passerine	Greywarbler	115968	Passerine	100	Solemoviridae	PasserinePasserine
Fantail	16703	Passerine	Greywarbler	124944	Passerine	100	Solemoviridae	PasserinePasserine
Fantail	56081	Passerine	Mohua	16233	Passerine	99	Solemoviridae	PasserinePasserine
Fantail	62301	Passerine	Mohua	26754	Passerine	99	Solemoviridae	PasserinePasserine
Fantail	73429	Passerine	Robin	1277	Passerine	99	Solemoviridae	PasserinePasserine
Fantail	53162	Passerine	Robin	200458	Passerine	100	Solemoviridae	PasserinePasserine
Fantail	35561	Passerine	Tieke	6155	Passerine	100	Solemoviridae	PasserinePasserine
Fantail	86055	Passerine	Tomtit	87213	Passerine	92	Solemoviridae	PasserinePasserine
Fantail	7528	Passerine	Tomtit	188107	Passerine	100	Solemoviridae	PasserinePasserine
Fantail	78912	Passerine	Tomtit	191895	Passerine	97	Solemoviridae	PasserinePasserine
Fernbird	117761	Passerine	Greywarbler	6813	Passerine	95	Solemoviridae	PasserinePasserine
Fernbird	30767	Passerine	Greywarbler	31938	Passerine	100	Solemoviridae	PasserinePasserine
Fernbird	115755	Passerine	Greywarbler	84868	Passerine	91	Solemoviridae	PasserinePasserine
Fernbird	13088	Passerine	Greywarbler	114626	Passerine	100	Solemoviridae	PasserinePasserine
Fernbird	196388	Passerine	Tieke	6956	Passerine	100	Solemoviridae	PasserinePasserine
Fernbird	114570	Passerine	Tieke	115732	Passerine	99	Solemoviridae	PasserinePasserine
Greywarbler	24107	Passerine	Mohua	13707	Passerine	98	Solemoviridae	PasserinePasserine
Greywarbler	86163	Passerine	Robin	18030	Passerine	99	Solemoviridae	PasserinePasserine
Greywarbler	16546	Passerine	Robin	58316	Passerine	100	Solemoviridae	PasserinePasserine
Greywarbler	63336	Passerine	Robin	110933	Passerine	98	Solemoviridae	PasserinePasserine
Greywarbler	6813	Passerine	Robin	145845	Passerine	96	Solemoviridae	PasserinePasserine
Greywarbler	17229	Passerine	Robin	184623	Passerine	93	Solemoviridae	PasserinePasserine
Greywarbler	33738	Passerine	Robin	205377	Passerine	100	Solemoviridae	PasserinePasserine
Greywarbler	59451	Passerine	Tieke	27280	Passerine	94	Solemoviridae	PasserinePasserine
Greywarbler	1228	Passerine	Tieke	38165	Passerine	93	Solemoviridae	PasserinePasserine
Greywarbler	124582	Passerine	Tomtit	9463	Passerine	100	Solemoviridae	PasserinePasserine
Greywarbler	110670	Passerine	Tomtit	37540	Passerine	100	Solemoviridae	PasserinePasserine
Greywarbler	47577	Passerine	Tomtit	38974	Passerine	100	Solemoviridae	PasserinePasserine
Greywarbler	115705	Passerine	Tomtit	42023	Passerine	99	Solemoviridae	PasserinePasserine
Greywarbler	54283	Passerine	Tomtit	62995	Passerine	96	Solemoviridae	PasserinePasserine
Greywarbler	18178	Passerine	Tomtit	67346	Passerine	100	Solemoviridae	PasserinePasserine
Greywarbler	14212	Passerine	Tomtit	76847	Passerine	98	Solemoviridae	PasserinePasserine
Greywarbler	37334	Passerine	Tomtit	81641	Passerine	100	Solemoviridae	PasserinePasserine
Greywarbler	28748	Passerine	Tomtit	83470	Passerine	95	Solemoviridae	PasserinePasserine
Greywarbler	42941	Passerine	Tomtit	85474	Passerine	96	Solemoviridae	PasserinePasserine
Greywarbler	35671-ORF1(frame2)translation	Passerine	tomtit	91729.ORF2.frame3.translation	Passerine	100	Solemoviridae	PasserinePasserine
Greywarbler	31225	Passerine	Tomtit	128282	Passerine	96	Solemoviridae	PasserinePasserine
Greywarbler	131488	Passerine	Tomtit	137375	Passerine	100	Solemoviridae	PasserinePasserine
Greywarbler	57578	Passerine	Tomtit	140226	Passerine	100	Solemoviridae	PasserinePasserine
Greywarbler	84868	Passerine	Tomtit	175407	Passerine	99	Solemoviridae	PasserinePasserine
Greywarbler	27205	Passerine	Tomtit	201029	Passerine	98	Solemoviridae	PasserinePasserine
Mohua	16233	Passerine	Robin	107600	Passerine	100	Solemoviridae	PasserinePasserine
Mohua	13854	Passerine	Tomtit	192023	Passerine	98	Solemoviridae	PasserinePasserine
Robin	94467	Passerine	Tieke	5749	Passerine	100	Solemoviridae	PasserinePasserine
Robin	110933	Passerine	Tieke	10171	Passerine	99	Solemoviridae	PasserinePasserine
Robin	18030	Passerine	Tieke	21167	Passerine	98	Solemoviridae	PasserinePasserine
Robin	200458	Passerine	Tieke	58028	Passerine	99	Solemoviridae	PasserinePasserine
Robin	58316	Passerine	Tomtit	116585	Passerine	98	Solemoviridae	PasserinePasserine
Robin	184623	Passerine	Tomtit	132686	Passerine	96	Solemoviridae	PasserinePasserine
Tieke	83367	Passerine	Tomtit	1144	Passerine	100	Solemoviridae	PasserinePasserine
Tieke	27280	Passerine	Tomtit	15656	Passerine	100	Solemoviridae	PasserinePasserine
Tieke	58028	Passerine	Tomtit	29445	Passerine	99	Solemoviridae	PasserinePasserine
Tieke	38165	Passerine	Tomtit	93452	Passerine	100	Solemoviridae	PasserinePasserine
Tieke	5749	Passerine	Tomtit	107344	Passerine	95	Solemoviridae	PasserinePasserine
Tieke	21167	Passerine	Tomtit	168004	Passerine	99	Solemoviridae	PasserinePasserine
Tieke	10171	Passerine	Tomtit	182439	Passerine	99	Solemoviridae	PasserinePasserine
Tieke	5933	Passerine	Tomtit	188074	Passerine	98	Solemoviridae	PasserinePasserine
Bellbird	59035	Passerine	Browncreeper	11796	Passerine	99	Tombusviridae	PasserinePasserine
Bellbird	35418	Passerine	Fantail	19720	Passerine	96	Tombusviridae	PasserinePasserine
Bellbird	2298	Passerine	Robin	11677	Passerine	100	Tombusviridae	PasserinePasserine
Browncreeper	10678	Passerine	Fantail	1593	Passerine	94	Tombusviridae	PasserinePasserine
Browncreeper	13104	Passerine	Fantail	9408	Passerine	98	Tombusviridae	PasserinePasserine
Browncreeper	21152	Passerine	Fantail	18826	Passerine	100	Tombusviridae	PasserinePasserine
Browncreeper	18334	Passerine	Fantail	40993	Passerine	97	Tombusviridae	PasserinePasserine
Browncreeper	22780	Passerine	Fernbird	77304	Passerine	100	Tombusviridae	PasserinePasserine
Browncreeper	1562	Passerine	Greywarbler	85303	Passerine	99	Tombusviridae	PasserinePasserine
Browncreeper	23906	Passerine	Mohua	10591	Passerine	94	Tombusviridae	PasserinePasserine
Browncreeper	14380	Passerine	Mohua	22722	Passerine	100	Tombusviridae	PasserinePasserine
Fantail	1593	Passerine	Fernbird	28609	Passerine	93	Tombusviridae	PasserinePasserine
Fantail	59303	Passerine	Fernbird	35384	Passerine	100	Tombusviridae	PasserinePasserine
Fantail	19905	Passerine	Fernbird	47313	Passerine	94	Tombusviridae	PasserinePasserine
Fantail	20775	Passerine	Fernbird	217124	Passerine	98	Tombusviridae	PasserinePasserine
Fantail	23394	Passerine	Fernbird	227110	Passerine	97	Tombusviridae	PasserinePasserine
Fantail	1285	Passerine	Greywarbler	396	Passerine	98	Tombusviridae	PasserinePasserine
Fantail	61045	Passerine	Greywarbler	769	Passerine	93	Tombusviridae	PasserinePasserine
Fantail	29186	Passerine	Greywarbler	4890	Passerine	100	Tombusviridae	PasserinePasserine
Fantail	20449	Passerine	Greywarbler	16655	Passerine	92	Tombusviridae	PasserinePasserine
Fantail	50892	Passerine	Greywarbler	20815	Passerine	99	Tombusviridae	PasserinePasserine
Fantail	51849	Passerine	Greywarbler	31190	Passerine	100	Tombusviridae	PasserinePasserine
Fantail	51640	Passerine	Greywarbler	32950	Passerine	91	Tombusviridae	PasserinePasserine
Fantail	14539	Passerine	Greywarbler	59253	Passerine	100	Tombusviridae	PasserinePasserine
Fantail	65508	Passerine	Greywarbler	59571	Passerine	99	Tombusviridae	PasserinePasserine
Fantail	12610	Passerine	Greywarbler	64093	Passerine	100	Tombusviridae	PasserinePasserine
Fantail	40993	Passerine	Greywarbler	73021	Passerine	99	Tombusviridae	PasserinePasserine
Fantail	26557	Passerine	Greywarbler	75104	Passerine	98	Tombusviridae	PasserinePasserine
Fantail	42120	Passerine	Greywarbler	75463	Passerine	100	Tombusviridae	PasserinePasserine
Fantail	17211	Passerine	Greywarbler	83559	Passerine	99	Tombusviridae	PasserinePasserine
Fantail	23705	Passerine	Greywarbler	98828	Passerine	100	Tombusviridae	PasserinePasserine
Fantail	48637	Passerine	Greywarbler	108122	Passerine	100	Tombusviridae	PasserinePasserine
Fantail	22982	Passerine	Greywarbler	108295	Passerine	98	Tombusviridae	PasserinePasserine
Fantail	52474	Passerine	Robin	12631	Passerine	100	Tombusviridae	PasserinePasserine
Fantail	67741	Passerine	Robin	25240	Passerine	99	Tombusviridae	PasserinePasserine
Fantail	77280	Passerine	Tomtit	19862	Passerine	100	Tombusviridae	PasserinePasserine
Fantail	81802	Passerine	Tomtit	209308	Passerine	98	Tombusviridae	PasserinePasserine
Fernbird	217124	Passerine	Greywarbler	2369	Passerine	98	Tombusviridae	PasserinePasserine
Fernbird	28609	Passerine	Greywarbler	55406	Passerine	97	Tombusviridae	PasserinePasserine
Fernbird	30928	Passerine	Greywarbler	129487	Passerine	100	Tombusviridae	PasserinePasserine
Fernbird	61095	Passerine	Greywarbler	134199	Passerine	100	Tombusviridae	PasserinePasserine
Fernbird	227110	Passerine	Robin	43062	Passerine	95	Tombusviridae	PasserinePasserine
Fernbird	77304	Passerine	Robin	132042	Passerine	100	Tombusviridae	PasserinePasserine
Fernbird	105380	Passerine	Tieke	67999	Passerine	98	Tombusviridae	PasserinePasserine
Fernbird	47313	Passerine	Tieke	100486	Passerine	100	Tombusviridae	PasserinePasserine
Greywarbler	119166	Passerine	Robin	19209	Passerine	100	Tombusviridae	PasserinePasserine
Greywarbler	55406	Passerine	Robin	23978	Passerine	99	Tombusviridae	PasserinePasserine
Greywarbler	59253	Passerine	Robin	81127	Passerine	99	Tombusviridae	PasserinePasserine
Greywarbler	20815	Passerine	Robin	81864	Passerine	100	Tombusviridae	PasserinePasserine
Greywarbler	64093	Passerine	Robin	119188	Passerine	100	Tombusviridae	PasserinePasserine
Greywarbler	134199	Passerine	Tieke	18189	Passerine	100	Tombusviridae	PasserinePasserine
Greywarbler	16655	Passerine	Tieke	39734	Passerine	100	Tombusviridae	PasserinePasserine
Greywarbler	59571	Passerine	Tieke	50149	Passerine	95	Tombusviridae	PasserinePasserine
Greywarbler	40161	Passerine	Tieke	95681	Passerine	99	Tombusviridae	PasserinePasserine
Greywarbler	32950	Passerine	Tieke	108217	Passerine	94	Tombusviridae	PasserinePasserine
Greywarbler	27939	Passerine	Tomtit	7021	Passerine	91	Tombusviridae	PasserinePasserine
Greywarbler	40509	Passerine	Tomtit	15694	Passerine	100	Tombusviridae	PasserinePasserine
Greywarbler	10735	Passerine	Tomtit	23590	Passerine	100	Tombusviridae	PasserinePasserine
Greywarbler	396	Passerine	Tomtit	24832	Passerine	98	Tombusviridae	PasserinePasserine
Greywarbler	2369	Passerine	Tomtit	58819	Passerine	98	Tombusviridae	PasserinePasserine
Greywarbler	108295	Passerine	Tomtit	74785	Passerine	96	Tombusviridae	PasserinePasserine
Greywarbler	119387	Passerine	Tomtit	125175	Passerine	97	Tombusviridae	PasserinePasserine
Greywarbler	19676	Passerine	Tomtit	137679	Passerine	99	Tombusviridae	PasserinePasserine
Greywarbler	4012	Passerine	Tomtit	138806	Passerine	95	Tombusviridae	PasserinePasserine
Robin	132042	Passerine	Sootyshearwater	208865	Seabird	100	Tombusviridae	PasserineSeabird
Robin	56570	Passerine	Tomtit	77642	Passerine	100	Tombusviridae	PasserinePasserine
Robin	134310	Passerine	Tomtit	96437	Passerine	99	Tombusviridae	PasserinePasserine
Robin	173895	Passerine	Tomtit	107339	Passerine	98	Tombusviridae	PasserinePasserine
Robin	23978	Passerine	Tomtit	155742	Passerine	99	Tombusviridae	PasserinePasserine
Robin	142011	Passerine	Tomtit	182626	Passerine	100	Tombusviridae	PasserinePasserine
Robin	119188	Passerine	Tomtit	182954	Passerine	100	Tombusviridae	PasserinePasserine
Robin	25240	Passerine	Tomtit	190428	Passerine	99	Tombusviridae	PasserinePasserine
Tieke	95681	Passerine	Tomtit	58507	Passerine	97	Tombusviridae	PasserinePasserine
Tieke	108217	Passerine	Tomtit	87816	Passerine	96	Tombusviridae	PasserinePasserine
Tieke	67999	Passerine	Tomtit	152242	Passerine	100	Tombusviridae	PasserinePasserine
Bellbird	121390	Passerine	Browncreeper	10715	Passerine	100	Totiviridae	PasserinePasserine
Bellbird	47771	Passerine	Fantail	22878	Passerine	98	Totiviridae	PasserinePasserine
Bellbird	120460	Passerine	Fantail	75533	Passerine	100	Totiviridae	PasserinePasserine
Browncreeper	16698	Passerine	Falcon	180319	Falcon	100	Totiviridae	PasserineFalcon
Browncreeper	3616	Passerine	Fantail	26588	Passerine	100	Totiviridae	PasserinePasserine
Browncreeper	10715	Passerine	Greywarbler	6459	Passerine	99	Totiviridae	PasserinePasserine
Browncreeper	24345	Passerine	Greywarbler	7386	Passerine	100	Totiviridae	PasserinePasserine
Browncreeper	22735	Passerine	Greywarbler	23620	Passerine	98	Totiviridae	PasserinePasserine
Browncreeper	21836	Passerine	Greywarbler	57784	Passerine	100	Totiviridae	PasserinePasserine
Browncreeper	1312	Passerine	Greywarbler	86930	Passerine	100	Totiviridae	PasserinePasserine
Browncreeper	1287	Passerine	Greywarbler	91387	Passerine	100	Totiviridae	PasserinePasserine
Browncreeper	25263	Passerine	Sootyshearwater	176486	Seabird	100	Totiviridae	PasserineSeabird
Browncreeper	1697	Passerine	Tomtit	154395	Passerine	98	Totiviridae	PasserinePasserine
Falcon	180319	Falcon	Fernbird	99830	Passerine	100	Totiviridae	FalconPasserine
Falcon	175107	Falcon	Greywarbler	90867	Passerine	100	Totiviridae	FalconPasserine
Fantail	80847	Passerine	Fernbird	30926	Passerine	100	Totiviridae	PasserinePasserine
Fantail	29434	Passerine	Greywarbler	27903	Passerine	99	Totiviridae	PasserinePasserine
Fantail	22878	Passerine	Greywarbler	94868	Passerine	99	Totiviridae	PasserinePasserine
Fantail	26588	Passerine	Mohua	6180	Passerine	100	Totiviridae	PasserinePasserine
Fantail	65500	Passerine	Tomtit	116118	Passerine	100	Totiviridae	PasserinePasserine
Fernbird	30926	Passerine	Greywarbler	90219	Passerine	100	Totiviridae	PasserinePasserine
Fernbird	99830	Passerine	Greywarbler	97599	Passerine	100	Totiviridae	PasserinePasserine
Fernbird	19880	Passerine	Sootyshearwater	164236	Seabird	100	Totiviridae	PasserineSeabird
Fernbird	259093	Passerine	Tieke	80507	Passerine	100	Totiviridae	PasserinePasserine
Fernbird	235350	Passerine	Tomtit	54782	Passerine	98	Totiviridae	PasserinePasserine
Greywarbler	97599	Passerine	Mohua	8450	Passerine	100	Totiviridae	PasserinePasserine
Greywarbler	86930	Passerine	Mohua	20521	Passerine	100	Totiviridae	PasserinePasserine
Greywarbler	91387	Passerine	Robin	96053	Passerine	100	Totiviridae	PasserinePasserine
Greywarbler	90219	Passerine	Tawaki	111125	Seabird	100	Totiviridae	PasserineSeabird
Greywarbler	90867	Passerine	Tieke	127964	Passerine	100	Totiviridae	PasserinePasserine
Greywarbler	6459	Passerine	Tomtit	1369	Passerine	99	Totiviridae	PasserinePasserine
Greywarbler	63789	Passerine	Tomtit	6247	Passerine	92	Totiviridae	PasserinePasserine
Greywarbler	7386	Passerine	Tomtit	12820	Passerine	98	Totiviridae	PasserinePasserine
Greywarbler	27903	Passerine	Tomtit	15264	Passerine	99	Totiviridae	PasserinePasserine
Greywarbler	94629	Passerine	Tomtit	18526	Passerine	98	Totiviridae	PasserinePasserine
Greywarbler	23620	Passerine	Tomtit	36625	Passerine	97	Totiviridae	PasserinePasserine
Greywarbler	64410	Passerine	Tomtit	102174	Passerine	100	Totiviridae	PasserinePasserine
Greywarbler	124672	Passerine	Tomtit	143232	Passerine	100	Totiviridae	PasserinePasserine
Greywarbler	94868	Passerine	Tomtit	164061	Passerine	100	Totiviridae	PasserinePasserine
Kakapo	129297	Parrot	Sootyshearwater	64559	Seabird	100	Totiviridae	ParrotSeabird
Kakapo	5281	Parrot	Tawaki	167568	Seabird	100	Totiviridae	ParrotSeabird
Mohua	8450	Passerine	Sootyshearwater	191730	Seabird	100	Totiviridae	PasserineSeabird
Mohua	20521	Passerine	Sootyshearwater	247520	Seabird	100	Totiviridae	PasserineSeabird
Robin	96053	Passerine	Sootyshearwater	54101	Seabird	100	Totiviridae	PasserineSeabird
Robin	52882	Passerine	Sootyshearwater	234725	Seabird	100	Totiviridae	PasserineSeabird
Robin	36235	Passerine	Tieke	30638	Passerine	100	Totiviridae	PasserinePasserine
Robin	29122	Passerine	Tieke	84081	Passerine	96	Totiviridae	PasserinePasserine
Robin	188691	Passerine	Tieke	96551	Passerine	96	Totiviridae	PasserinePasserine
Robin	165054	Passerine	Tomtit	59902	Passerine	99	Totiviridae	PasserinePasserine
Sootyshearwater	145010	Seabird	Tawaki	30528	Seabird	99	Totiviridae	SeabirdSeabird
Sootyshearwater	234725	Seabird	Tawaki	58648	Seabird	99	Totiviridae	SeabirdSeabird
Sootyshearwater	164236	Seabird	Tawaki	59682	Seabird	100	Totiviridae	SeabirdSeabird
Sootyshearwater	54101	Seabird	Tawaki	98036	Seabird	100	Totiviridae	SeabirdSeabird
Sootyshearwater	247520	Seabird	Tawaki	144303	Seabird	100	Totiviridae	SeabirdSeabird
Sootyshearwater	191730	Seabird	Tawaki	157692	Seabird	100	Totiviridae	SeabirdSeabird
Sootyshearwater	88428	Seabird	Tomtit	54879	Passerine	100	Totiviridae	SeabirdPasserine
Tawaki	98107	Seabird	Tieke	25767	Passerine	99	Totiviridae	SeabirdPasserine
Tawaki	111125	Seabird	Tomtit	90994	Passerine	100	Totiviridae	SeabirdPasserine
Tieke	28577	Passerine	Tomtit	36346	Passerine	100	Totiviridae	PasserinePasserine
Tieke	80507	Passerine	Tomtit	152882	Passerine	98	Totiviridae	PasserinePasserine
Tieke	134385	Passerine	Tomtit	183169	Passerine	100	Totiviridae	PasserinePasserine
Bellbird	26615	Passerine	Browncreeper	7657	Passerine	98	Unclassified_Picornavirales	PasserinePasserine
Bellbird	39975	Passerine	Browncreeper	16107	Passerine	100	Unclassified_Picornavirales	PasserinePasserine
Bellbird	76449	Passerine	Fantail	607	Passerine	100	Unclassified_Picornavirales	PasserinePasserine
Bellbird	120106	Passerine	Fantail	2657	Passerine	97	Unclassified_Picornavirales	PasserinePasserine
Bellbird	113969	Passerine	Fantail	17494	Passerine	100	Unclassified_Picornavirales	PasserinePasserine
Bellbird	146704	Passerine	Fantail	83680	Passerine	99	Unclassified_Picornavirales	PasserinePasserine
Bellbird	142353	Passerine	Fernbird	31164	Passerine	100	Unclassified_Picornavirales	PasserinePasserine
Bellbird	69039	Passerine	Greywarbler	11112	Passerine	95	Unclassified_Picornavirales	PasserinePasserine
Bellbird	146521	Passerine	Robin	54251	Passerine	100	Unclassified_Picornavirales	PasserinePasserine
Bellbird	109068	Passerine	Tomtit	1053	Passerine	99	Unclassified_Picornavirales	PasserinePasserine
Browncreeper	8730	Passerine	Fantail	353	Passerine	97	Unclassified_Picornavirales	PasserinePasserine
Browncreeper	23556	Passerine	Fantail	4745	Passerine	100	Unclassified_Picornavirales	PasserinePasserine
Browncreeper	17311	Passerine	Fantail	5999	Passerine	100	Unclassified_Picornavirales	PasserinePasserine
Browncreeper	6813	Passerine	Fantail	9272	Passerine	100	Unclassified_Picornavirales	PasserinePasserine
Browncreeper	14257	Passerine	Fantail	15733	Passerine	98	Unclassified_Picornavirales	PasserinePasserine
Browncreeper	7657	Passerine	Fantail	17262	Passerine	98	Unclassified_Picornavirales	PasserinePasserine
Browncreeper	6943	Passerine	Fantail	25698	Passerine	100	Unclassified_Picornavirales	PasserinePasserine
Browncreeper	17112	Passerine	Fantail	31402	Passerine	100	Unclassified_Picornavirales	PasserinePasserine
Browncreeper	4832	Passerine	Fantail	38286	Passerine	100	Unclassified_Picornavirales	PasserinePasserine
Browncreeper	15670	Passerine	Fantail	45552	Passerine	91	Unclassified_Picornavirales	PasserinePasserine
Browncreeper	23302	Passerine	Fantail	61979	Passerine	100	Unclassified_Picornavirales	PasserinePasserine
Browncreeper	6898	Passerine	Fantail	64898	Passerine	100	Unclassified_Picornavirales	PasserinePasserine
Browncreeper	4620	Passerine	Fantail	65709	Passerine	100	Unclassified_Picornavirales	PasserinePasserine
Browncreeper	2633	Passerine	Fantail	77418	Passerine	96	Unclassified_Picornavirales	PasserinePasserine
Browncreeper	1814	Passerine	Fernbird	219051	Passerine	100	Unclassified_Picornavirales	PasserinePasserine
Browncreeper	25053	Passerine	Greywarbler	35344	Passerine	99	Unclassified_Picornavirales	PasserinePasserine
Browncreeper	9744	Passerine	Greywarbler	40064	Passerine	100	Unclassified_Picornavirales	PasserinePasserine
Browncreeper	5747	Passerine	Greywarbler	42119	Passerine	99	Unclassified_Picornavirales	PasserinePasserine
Browncreeper	18721	Passerine	Greywarbler	52037	Passerine	100	Unclassified_Picornavirales	PasserinePasserine
Browncreeper	21416	Passerine	Greywarbler	74442	Passerine	100	Unclassified_Picornavirales	PasserinePasserine
Browncreeper	18717	Passerine	Greywarbler	88405	Passerine	100	Unclassified_Picornavirales	PasserinePasserine
Browncreeper	26094	Passerine	Greywarbler	92252	Passerine	100	Unclassified_Picornavirales	PasserinePasserine
Browncreeper	16107	Passerine	Greywarbler	93337	Passerine	100	Unclassified_Picornavirales	PasserinePasserine
Browncreeper	7966	Passerine	Greywarbler	97669	Passerine	100	Unclassified_Picornavirales	PasserinePasserine
Browncreeper	15919	Passerine	Greywarbler	101892	Passerine	100	Unclassified_Picornavirales	PasserinePasserine
Browncreeper	10780	Passerine	Greywarbler	126685	Passerine	99	Unclassified_Picornavirales	PasserinePasserine
Browncreeper	21496	Passerine	Mohua	37011	Passerine	100	Unclassified_Picornavirales	PasserinePasserine
Browncreeper	14307	Passerine	Robin	39355	Passerine	100	Unclassified_Picornavirales	PasserinePasserine
Browncreeper	12221	Passerine	Tomtit	183190	Passerine	99	Unclassified_Picornavirales	PasserinePasserine
Fantail	607	Passerine	Fernbird	8048	Passerine	100	Unclassified_Picornavirales	PasserinePasserine
Fantail	23125	Passerine	Fernbird	14156	Passerine	100	Unclassified_Picornavirales	PasserinePasserine
Fantail	30995	Passerine	Fernbird	18653	Passerine	96	Unclassified_Picornavirales	PasserinePasserine
Fantail	10207	Passerine	Fernbird	19397	Passerine	99	Unclassified_Picornavirales	PasserinePasserine
Fantail	2657	Passerine	Fernbird	19434	Passerine	97	Unclassified_Picornavirales	PasserinePasserine
Fantail	35418	Passerine	Fernbird	20718	Passerine	99	Unclassified_Picornavirales	PasserinePasserine
Fantail	1478	Passerine	Fernbird	21737	Passerine	97	Unclassified_Picornavirales	PasserinePasserine
Fantail	26453	Passerine	Fernbird	43801	Passerine	100	Unclassified_Picornavirales	PasserinePasserine
Fantail	77331	Passerine	Fernbird	45406	Passerine	98	Unclassified_Picornavirales	PasserinePasserine
Fantail	31402	Passerine	Fernbird	81583	Passerine	100	Unclassified_Picornavirales	PasserinePasserine
Fantail	65491	Passerine	Fernbird	82152	Passerine	100	Unclassified_Picornavirales	PasserinePasserine
Fantail	848	Passerine	Fernbird	91083	Passerine	98	Unclassified_Picornavirales	PasserinePasserine
Fantail	26471	Passerine	Fernbird	91825	Passerine	95	Unclassified_Picornavirales	PasserinePasserine
Fantail	49069	Passerine	Fernbird	111188	Passerine	100	Unclassified_Picornavirales	PasserinePasserine
Fantail	1144	Passerine	Fernbird	114881	Passerine	97	Unclassified_Picornavirales	PasserinePasserine
Fantail	7662	Passerine	Fernbird	115190	Passerine	91	Unclassified_Picornavirales	PasserinePasserine
Fantail	65632	Passerine	Fernbird	124857	Passerine	100	Unclassified_Picornavirales	PasserinePasserine
Fantail	82053	Passerine	Fernbird	132031	Passerine	100	Unclassified_Picornavirales	PasserinePasserine
Fantail	77269	Passerine	Fernbird	142744	Passerine	100	Unclassified_Picornavirales	PasserinePasserine
Fantail	31638	Passerine	Fernbird	153851	Passerine	100	Unclassified_Picornavirales	PasserinePasserine
Fantail	65208	Passerine	Fernbird	168071	Passerine	99	Unclassified_Picornavirales	PasserinePasserine
Fantail	25840	Passerine	Fernbird	188315	Passerine	100	Unclassified_Picornavirales	PasserinePasserine
Fantail	17354	Passerine	Fernbird	192982	Passerine	95	Unclassified_Picornavirales	PasserinePasserine
Fantail	15510	Passerine	Fernbird	199861	Passerine	100	Unclassified_Picornavirales	PasserinePasserine
Fantail	36822	Passerine	Fernbird	252990	Passerine	100	Unclassified_Picornavirales	PasserinePasserine
Fantail	674	Passerine	Greywarbler	119	Passerine	100	Unclassified_Picornavirales	PasserinePasserine
Fantail	1150	Passerine	Greywarbler	1402	Passerine	98	Unclassified_Picornavirales	PasserinePasserine
Fantail	9342	Passerine	Greywarbler	1638	Passerine	92	Unclassified_Picornavirales	PasserinePasserine
Fantail	9433	Passerine	Greywarbler	1660	Passerine	93	Unclassified_Picornavirales	PasserinePasserine
Fantail	25274	Passerine	Greywarbler	2638	Passerine	91	Unclassified_Picornavirales	PasserinePasserine
Fantail	5725	Passerine	Greywarbler	2714	Passerine	95	Unclassified_Picornavirales	PasserinePasserine
Fantail	77418	Passerine	Greywarbler	2856	Passerine	97	Unclassified_Picornavirales	PasserinePasserine
Fantail	72764	Passerine	Greywarbler	3253	Passerine	100	Unclassified_Picornavirales	PasserinePasserine
Fantail	68974	Passerine	Greywarbler	8085	Passerine	100	Unclassified_Picornavirales	PasserinePasserine
Fantail	10624	Passerine	Greywarbler	9538	Passerine	99	Unclassified_Picornavirales	PasserinePasserine
Fantail	5139	Passerine	Greywarbler	10389	Passerine	95	Unclassified_Picornavirales	PasserinePasserine
Fantail	54821	Passerine	Greywarbler	16658	Passerine	100	Unclassified_Picornavirales	PasserinePasserine
Fantail	10552	Passerine	Greywarbler	17300	Passerine	95	Unclassified_Picornavirales	PasserinePasserine
Fantail	4727	Passerine	Greywarbler	17356	Passerine	95	Unclassified_Picornavirales	PasserinePasserine
Fantail	33730	Passerine	Greywarbler	22736	Passerine	100	Unclassified_Picornavirales	PasserinePasserine
Fantail	72833	Passerine	Greywarbler	25377	Passerine	92	Unclassified_Picornavirales	PasserinePasserine
Fantail	33683	Passerine	Greywarbler	26057	Passerine	97	Unclassified_Picornavirales	PasserinePasserine
Fantail	54921	Passerine	Greywarbler	27021	Passerine	100	Unclassified_Picornavirales	PasserinePasserine
Fantail	36983	Passerine	Greywarbler	33223	Passerine	93	Unclassified_Picornavirales	PasserinePasserine
Fantail	72762	Passerine	Greywarbler	34765	Passerine	100	Unclassified_Picornavirales	PasserinePasserine
Fantail	22087	Passerine	Greywarbler	37372	Passerine	99	Unclassified_Picornavirales	PasserinePasserine
Fantail	29506	Passerine	Greywarbler	45703	Passerine	99	Unclassified_Picornavirales	PasserinePasserine
Fantail	4237	Passerine	Greywarbler	53600	Passerine	91	Unclassified_Picornavirales	PasserinePasserine
Fantail	35511	Passerine	Greywarbler	58190	Passerine	99	Unclassified_Picornavirales	PasserinePasserine
Fantail	67771	Passerine	Greywarbler	62855	Passerine	98	Unclassified_Picornavirales	PasserinePasserine
Fantail	10587	Passerine	Greywarbler	63531	Passerine	97	Unclassified_Picornavirales	PasserinePasserine
Fantail	77557	Passerine	Greywarbler	77915	Passerine	97	Unclassified_Picornavirales	PasserinePasserine
Fantail	51948	Passerine	Greywarbler	82956	Passerine	100	Unclassified_Picornavirales	PasserinePasserine
Fantail	37240	Passerine	Greywarbler	84877	Passerine	91	Unclassified_Picornavirales	PasserinePasserine
Fantail	58941	Passerine	Greywarbler	88852	Passerine	92	Unclassified_Picornavirales	PasserinePasserine
Fantail	59419	Passerine	Greywarbler	89004	Passerine	94	Unclassified_Picornavirales	PasserinePasserine
Fantail	37712	Passerine	Greywarbler	91456	Passerine	98	Unclassified_Picornavirales	PasserinePasserine
Fantail	31067	Passerine	Greywarbler	91648	Passerine	100	Unclassified_Picornavirales	PasserinePasserine
Fantail	8016	Passerine	Greywarbler	93702	Passerine	100	Unclassified_Picornavirales	PasserinePasserine
Fantail	55280	Passerine	Greywarbler	114231	Passerine	93	Unclassified_Picornavirales	PasserinePasserine
Fantail	74493	Passerine	Greywarbler	116486	Passerine	97	Unclassified_Picornavirales	PasserinePasserine
Fantail	5999	Passerine	Greywarbler	120077	Passerine	100	Unclassified_Picornavirales	PasserinePasserine
Fantail	29341	Passerine	Greywarbler	120762	Passerine	100	Unclassified_Picornavirales	PasserinePasserine
Fantail	35149	Passerine	Greywarbler	125858	Passerine	92	Unclassified_Picornavirales	PasserinePasserine
Fantail	77200	Passerine	Greywarbler	127729	Passerine	98	Unclassified_Picornavirales	PasserinePasserine
Fantail	20798	Passerine	Greywarbler	133020	Passerine	100	Unclassified_Picornavirales	PasserinePasserine
Fantail	4745	Passerine	Mohua	3700	Passerine	100	Unclassified_Picornavirales	PasserinePasserine
Fantail	353	Passerine	Mohua	10094	Passerine	100	Unclassified_Picornavirales	PasserinePasserine
Fantail	45992	Passerine	Mohua	12986	Passerine	100	Unclassified_Picornavirales	PasserinePasserine
Fantail	85570	Passerine	Robin	18086	Passerine	97	Unclassified_Picornavirales	PasserinePasserine
Fantail	60915	Passerine	Robin	164861	Passerine	100	Unclassified_Picornavirales	PasserinePasserine
Fantail	25023	Passerine	Robin	168930	Passerine	100	Unclassified_Picornavirales	PasserinePasserine
Fantail	81599	Passerine	Robin	203098	Passerine	100	Unclassified_Picornavirales	PasserinePasserine
Fantail	42417	Passerine	Tawaki	12884	Seabird	100	Unclassified_Picornavirales	PasserineSeabird
Fantail	61979	Passerine	Tieke	74396	Passerine	100	Unclassified_Picornavirales	PasserinePasserine
Fantail	33522	Passerine	Tieke	84491	Passerine	100	Unclassified_Picornavirales	PasserinePasserine
Fantail	66459	Passerine	Tieke	128081	Passerine	100	Unclassified_Picornavirales	PasserinePasserine
Fantail	11435	Passerine	Tomtit	10539	Passerine	92	Unclassified_Picornavirales	PasserinePasserine
Fantail	16681	Passerine	Tomtit	17620	Passerine	100	Unclassified_Picornavirales	PasserinePasserine
Fantail	83680	Passerine	Tomtit	20092	Passerine	99	Unclassified_Picornavirales	PasserinePasserine
Fantail	23149	Passerine	Tomtit	22162	Passerine	100	Unclassified_Picornavirales	PasserinePasserine
Fantail	26492	Passerine	Tomtit	30008	Passerine	95	Unclassified_Picornavirales	PasserinePasserine
Fantail	63528	Passerine	Tomtit	74168	Passerine	100	Unclassified_Picornavirales	PasserinePasserine
Fantail	14421	Passerine	Tomtit	89949	Passerine	91	Unclassified_Picornavirales	PasserinePasserine
Fantail	42301	Passerine	Tomtit	137040	Passerine	91	Unclassified_Picornavirales	PasserinePasserine
Fantail	32949	Passerine	Tomtit	157911	Passerine	97	Unclassified_Picornavirales	PasserinePasserine
Fantail	8422	Passerine	Tomtit	201098	Passerine	100	Unclassified_Picornavirales	PasserinePasserine
Fantail	30988	Passerine	Tomtit	203567	Passerine	100	Unclassified_Picornavirales	PasserinePasserine
Fernbird	20718	Passerine	Greywarbler	1478	Passerine	99	Unclassified_Picornavirales	PasserinePasserine
Fernbird	243651	Passerine	Greywarbler	7022	Passerine	93	Unclassified_Picornavirales	PasserinePasserine
Fernbird	111188	Passerine	Greywarbler	16297	Passerine	100	Unclassified_Picornavirales	PasserinePasserine
Fernbird	18653	Passerine	Greywarbler	20627	Passerine	100	Unclassified_Picornavirales	PasserinePasserine
Fernbird	144464	Passerine	Greywarbler	27687	Passerine	100	Unclassified_Picornavirales	PasserinePasserine
Fernbird	258133	Passerine	Greywarbler	28172	Passerine	100	Unclassified_Picornavirales	PasserinePasserine
Fernbird	91083	Passerine	Greywarbler	40273	Passerine	100	Unclassified_Picornavirales	PasserinePasserine
Fernbird	45406	Passerine	Greywarbler	56345	Passerine	100	Unclassified_Picornavirales	PasserinePasserine
Fernbird	236557	Passerine	Greywarbler	82077	Passerine	100	Unclassified_Picornavirales	PasserinePasserine
Fernbird	43801	Passerine	Greywarbler	83455	Passerine	100	Unclassified_Picornavirales	PasserinePasserine
Fernbird	153851	Passerine	Greywarbler	88300	Passerine	100	Unclassified_Picornavirales	PasserinePasserine
Fernbird	91825	Passerine	Greywarbler	93879	Passerine	98	Unclassified_Picornavirales	PasserinePasserine
Fernbird	93434	Passerine	Greywarbler	114391	Passerine	100	Unclassified_Picornavirales	PasserinePasserine
Fernbird	103308	Passerine	Greywarbler	118245	Passerine	100	Unclassified_Picornavirales	PasserinePasserine
Fernbird	114881	Passerine	Greywarbler	125345	Passerine	100	Unclassified_Picornavirales	PasserinePasserine
Fernbird	246317	Passerine	Greywarbler	133322	Passerine	100	Unclassified_Picornavirales	PasserinePasserine
Fernbird	168071	Passerine	Mohua	5188	Passerine	100	Unclassified_Picornavirales	PasserinePasserine
Fernbird	13271	Passerine	Mohua	10614	Passerine	100	Unclassified_Picornavirales	PasserinePasserine
Fernbird	124857	Passerine	Mohua	39032	Passerine	100	Unclassified_Picornavirales	PasserinePasserine
Fernbird	194083	Passerine	Robin	5173	Passerine	100	Unclassified_Picornavirales	PasserinePasserine
Fernbird	103274	Passerine	Robin	88968	Passerine	100	Unclassified_Picornavirales	PasserinePasserine
Fernbird	251745	Passerine	Robin	103269	Passerine	98	Unclassified_Picornavirales	PasserinePasserine
Fernbird	102382	Passerine	Robin	157334	Passerine	100	Unclassified_Picornavirales	PasserinePasserine
Fernbird	219051	Passerine	Robin	163307	Passerine	100	Unclassified_Picornavirales	PasserinePasserine
Fernbird	10792	Passerine	Robin	199793	Passerine	100	Unclassified_Picornavirales	PasserinePasserine
Fernbird	19397	Passerine	Tieke	4690	Passerine	98	Unclassified_Picornavirales	PasserinePasserine
Fernbird	235210	Passerine	Tieke	18952	Passerine	100	Unclassified_Picornavirales	PasserinePasserine
Fernbird	199861	Passerine	Tieke	37192	Passerine	98	Unclassified_Picornavirales	PasserinePasserine
Fernbird	253867	Passerine	Tieke	73060	Passerine	100	Unclassified_Picornavirales	PasserinePasserine
Fernbird	126992	Passerine	Tieke	97541	Passerine	100	Unclassified_Picornavirales	PasserinePasserine
Fernbird	54118	Passerine	Tieke	102454	Passerine	100	Unclassified_Picornavirales	PasserinePasserine
Fernbird	132670	Passerine	Tomtit	31415	Passerine	100	Unclassified_Picornavirales	PasserinePasserine
Fernbird	133719	Passerine	Tomtit	95486	Passerine	100	Unclassified_Picornavirales	PasserinePasserine
Fernbird	207355	Passerine	Tomtit	113273	Passerine	100	Unclassified_Picornavirales	PasserinePasserine
Fernbird	243781	Passerine	Tomtit	137719	Passerine	100	Unclassified_Picornavirales	PasserinePasserine
Fernbird	7797	Passerine	Tomtit	138980	Passerine	99	Unclassified_Picornavirales	PasserinePasserine
Greywarbler	7022	Passerine	Kiwi	6575	Kiwi	91	Unclassified_Picornavirales	PasserineKiwi
Greywarbler	20627	Passerine	Kiwi	20195	Kiwi	100	Unclassified_Picornavirales	PasserineKiwi
Greywarbler	62696	Passerine	Kiwi	139101	Kiwi	100	Unclassified_Picornavirales	PasserineKiwi
Greywarbler	11112	Passerine	Mohua	1437	Passerine	100	Unclassified_Picornavirales	PasserinePasserine
Greywarbler	34765	Passerine	Mohua	5913	Passerine	100	Unclassified_Picornavirales	PasserinePasserine
Greywarbler	16658	Passerine	Mohua	9200	Passerine	100	Unclassified_Picornavirales	PasserinePasserine
Greywarbler	120077	Passerine	Mohua	10308	Passerine	99	Unclassified_Picornavirales	PasserinePasserine
Greywarbler	83911	Passerine	Mohua	13433	Passerine	99	Unclassified_Picornavirales	PasserinePasserine
Greywarbler	93702	Passerine	Mohua	24877	Passerine	100	Unclassified_Picornavirales	PasserinePasserine
Greywarbler	71672	Passerine	Robin	6819	Passerine	100	Unclassified_Picornavirales	PasserinePasserine
Greywarbler	59549	Passerine	Robin	7582	Passerine	99	Unclassified_Picornavirales	PasserinePasserine
Greywarbler	86552	Passerine	Robin	8157	Passerine	97	Unclassified_Picornavirales	PasserinePasserine
Greywarbler	13197	Passerine	Robin	14139	Passerine	100	Unclassified_Picornavirales	PasserinePasserine
Greywarbler	48664	Passerine	Robin	16507	Passerine	100	Unclassified_Picornavirales	PasserinePasserine
Greywarbler	13316	Passerine	Robin	18825	Passerine	99	Unclassified_Picornavirales	PasserinePasserine
Greywarbler	107964	Passerine	Robin	34358	Passerine	100	Unclassified_Picornavirales	PasserinePasserine
Greywarbler	133322	Passerine	Robin	38479	Passerine	100	Unclassified_Picornavirales	PasserinePasserine
Greywarbler	83455	Passerine	Robin	40560	Passerine	100	Unclassified_Picornavirales	PasserinePasserine
Greywarbler	28172	Passerine	Robin	41932	Passerine	100	Unclassified_Picornavirales	PasserinePasserine
Greywarbler	88405	Passerine	Robin	49994	Passerine	100	Unclassified_Picornavirales	PasserinePasserine
Greywarbler	44270	Passerine	Robin	52523	Passerine	99	Unclassified_Picornavirales	PasserinePasserine
Greywarbler	40273	Passerine	Robin	56829	Passerine	100	Unclassified_Picornavirales	PasserinePasserine
Greywarbler	114227	Passerine	Robin	64136	Passerine	100	Unclassified_Picornavirales	PasserinePasserine
Greywarbler	88300	Passerine	Robin	66920	Passerine	99	Unclassified_Picornavirales	PasserinePasserine
Greywarbler	27687	Passerine	Robin	69908	Passerine	100	Unclassified_Picornavirales	PasserinePasserine
Greywarbler	1478	Passerine	Robin	84333	Passerine	100	Unclassified_Picornavirales	PasserinePasserine
Greywarbler	3585	Passerine	Robin	86282	Passerine	98	Unclassified_Picornavirales	PasserinePasserine
Greywarbler	82077	Passerine	Robin	122214	Passerine	92	Unclassified_Picornavirales	PasserinePasserine
Greywarbler	16394	Passerine	Robin	127641	Passerine	100	Unclassified_Picornavirales	PasserinePasserine
Greywarbler	56345	Passerine	Robin	134603	Passerine	100	Unclassified_Picornavirales	PasserinePasserine
Greywarbler	36983	Passerine	Robin	144668	Passerine	97	Unclassified_Picornavirales	PasserinePasserine
Greywarbler	120009	Passerine	Robin	165752	Passerine	99	Unclassified_Picornavirales	PasserinePasserine
Greywarbler	93234	Passerine	Robin	167577	Passerine	99	Unclassified_Picornavirales	PasserinePasserine
Greywarbler	93879	Passerine	Robin	195786	Passerine	97	Unclassified_Picornavirales	PasserinePasserine
Greywarbler	132814	Passerine	Robin	211216	Passerine	100	Unclassified_Picornavirales	PasserinePasserine
Greywarbler	126685	Passerine	Robin	212595	Passerine	99	Unclassified_Picornavirales	PasserinePasserine
Greywarbler	94256	Passerine	Tieke	2108	Passerine	100	Unclassified_Picornavirales	PasserinePasserine
Greywarbler	918	Passerine	Tieke	6952	Passerine	100	Unclassified_Picornavirales	PasserinePasserine
Greywarbler	81224	Passerine	Tieke	17675	Passerine	92	Unclassified_Picornavirales	PasserinePasserine
Greywarbler	2638	Passerine	Tieke	23051	Passerine	100	Unclassified_Picornavirales	PasserinePasserine
Greywarbler	26037	Passerine	Tieke	42094	Passerine	96	Unclassified_Picornavirales	PasserinePasserine
Greywarbler	9836	Passerine	Tieke	50835	Passerine	96	Unclassified_Picornavirales	PasserinePasserine
Greywarbler	11988	Passerine	Tieke	79604	Passerine	100	Unclassified_Picornavirales	PasserinePasserine
Greywarbler	16297	Passerine	Tieke	82708	Passerine	100	Unclassified_Picornavirales	PasserinePasserine
Greywarbler	8085	Passerine	Tieke	91358	Passerine	100	Unclassified_Picornavirales	PasserinePasserine
Greywarbler	25377	Passerine	Tieke	119001	Passerine	93	Unclassified_Picornavirales	PasserinePasserine
Greywarbler	67417	Passerine	Tomtit	30936	Passerine	92	Unclassified_Picornavirales	PasserinePasserine
Greywarbler	124421	Passerine	Tomtit	32825	Passerine	99	Unclassified_Picornavirales	PasserinePasserine
Greywarbler	29801	Passerine	Tomtit	35216	Passerine	99	Unclassified_Picornavirales	PasserinePasserine
Greywarbler	93337	Passerine	Tomtit	37362	Passerine	97	Unclassified_Picornavirales	PasserinePasserine
Greywarbler	82956	Passerine	Tomtit	39006	Passerine	95	Unclassified_Picornavirales	PasserinePasserine
Greywarbler	33223	Passerine	Tomtit	41046	Passerine	92	Unclassified_Picornavirales	PasserinePasserine
Greywarbler	50511	Passerine	Tomtit	53354	Passerine	99	Unclassified_Picornavirales	PasserinePasserine
Greywarbler	9538	Passerine	Tomtit	59741	Passerine	99	Unclassified_Picornavirales	PasserinePasserine
Greywarbler	37372	Passerine	Tomtit	85855	Passerine	99	Unclassified_Picornavirales	PasserinePasserine
Greywarbler	10389	Passerine	Tomtit	115231	Passerine	94	Unclassified_Picornavirales	PasserinePasserine
Greywarbler	26057	Passerine	Tomtit	130599	Passerine	100	Unclassified_Picornavirales	PasserinePasserine
Greywarbler	120762	Passerine	Tomtit	151212	Passerine	100	Unclassified_Picornavirales	PasserinePasserine
Greywarbler	43053	Passerine	Tomtit	152288	Passerine	100	Unclassified_Picornavirales	PasserinePasserine
Greywarbler	2856	Passerine	Tomtit	153468	Passerine	97	Unclassified_Picornavirales	PasserinePasserine
Greywarbler	24871	Passerine	Tomtit	190377	Passerine	91	Unclassified_Picornavirales	PasserinePasserine
Kiwi	20195	Kiwi	Mohua	10476	Passerine	100	Unclassified_Picornavirales	KiwiPasserine
Kiwi	6575	Kiwi	Mohua	16357	Passerine	99	Unclassified_Picornavirales	KiwiPasserine
Kiwi	139101	Kiwi	Robin	3720	Passerine	100	Unclassified_Picornavirales	KiwiPasserine
Mohua	16560	Passerine	Robin	43964	Passerine	99	Unclassified_Picornavirales	PasserinePasserine
Mohua	5188	Passerine	Robin	104896	Passerine	99	Unclassified_Picornavirales	PasserinePasserine
Mohua	9200	Passerine	Robin	120556	Passerine	100	Unclassified_Picornavirales	PasserinePasserine
Mohua	12986	Passerine	Robin	147408	Passerine	100	Unclassified_Picornavirales	PasserinePasserine
Mohua	10308	Passerine	Tieke	6583	Passerine	98	Unclassified_Picornavirales	PasserinePasserine
Mohua	21126	Passerine	Tieke	32487	Passerine	99	Unclassified_Picornavirales	PasserinePasserine
Mohua	38816	Passerine	Tieke	60553	Passerine	97	Unclassified_Picornavirales	PasserinePasserine
Mohua	1437	Passerine	Tieke	63072	Passerine	100	Unclassified_Picornavirales	PasserinePasserine
Mohua	20074	Passerine	Tieke	82125	Passerine	100	Unclassified_Picornavirales	PasserinePasserine
Mohua	3700	Passerine	Tomtit	33875	Passerine	100	Unclassified_Picornavirales	PasserinePasserine
Mohua	26592	Passerine	Tomtit	43505	Passerine	97	Unclassified_Picornavirales	PasserinePasserine
Mohua	5913	Passerine	Tomtit	43960	Passerine	99	Unclassified_Picornavirales	PasserinePasserine
Mohua	36921	Passerine	Tomtit	109749	Passerine	100	Unclassified_Picornavirales	PasserinePasserine
Mohua	29229	Passerine	Tomtit	201500	Passerine	100	Unclassified_Picornavirales	PasserinePasserine
Robin	52523	Passerine	Tieke	1741	Passerine	95	Unclassified_Picornavirales	PasserinePasserine
Robin	120971	Passerine	Tieke	3852	Passerine	100	Unclassified_Picornavirales	PasserinePasserine
Robin	18825	Passerine	Tieke	4215	Passerine	99	Unclassified_Picornavirales	PasserinePasserine
Robin	8157	Passerine	Tieke	5442	Passerine	98	Unclassified_Picornavirales	PasserinePasserine
Robin	64136	Passerine	Tieke	7291	Passerine	100	Unclassified_Picornavirales	PasserinePasserine
Robin	165075	Passerine	Tieke	8634	Passerine	91	Unclassified_Picornavirales	PasserinePasserine
Robin	116696	Passerine	Tieke	14708	Passerine	92	Unclassified_Picornavirales	PasserinePasserine
Robin	183129	Passerine	Tieke	23144	Passerine	100	Unclassified_Picornavirales	PasserinePasserine
Robin	202217	Passerine	Tieke	32069	Passerine	100	Unclassified_Picornavirales	PasserinePasserine
Robin	3720	Passerine	Tieke	35940	Passerine	100	Unclassified_Picornavirales	PasserinePasserine
Robin	212595	Passerine	Tieke	39936	Passerine	100	Unclassified_Picornavirales	PasserinePasserine
Robin	71212	Passerine	Tieke	40336	Passerine	99	Unclassified_Picornavirales	PasserinePasserine
Robin	122214	Passerine	Tieke	41540	Passerine	92	Unclassified_Picornavirales	PasserinePasserine
Robin	178339	Passerine	Tieke	47314	Passerine	100	Unclassified_Picornavirales	PasserinePasserine
Robin	88968	Passerine	Tieke	52955	Passerine	100	Unclassified_Picornavirales	PasserinePasserine
Robin	127641	Passerine	Tieke	68512	Passerine	99	Unclassified_Picornavirales	PasserinePasserine
Robin	84333	Passerine	Tieke	83145	Passerine	100	Unclassified_Picornavirales	PasserinePasserine
Robin	20975	Passerine	Tieke	118601	Passerine	100	Unclassified_Picornavirales	PasserinePasserine
Robin	57029	Passerine	Tomtit	13242	Passerine	100	Unclassified_Picornavirales	PasserinePasserine
Robin	86282	Passerine	Tomtit	37917	Passerine	98	Unclassified_Picornavirales	PasserinePasserine
Robin	103432	Passerine	Tomtit	50676	Passerine	100	Unclassified_Picornavirales	PasserinePasserine
Robin	157334	Passerine	Tomtit	92389	Passerine	100	Unclassified_Picornavirales	PasserinePasserine
Robin	18086	Passerine	Tomtit	93196	Passerine	97	Unclassified_Picornavirales	PasserinePasserine
Robin	41932	Passerine	Tomtit	101466	Passerine	100	Unclassified_Picornavirales	PasserinePasserine
Robin	196134	Passerine	Tomtit	109870	Passerine	100	Unclassified_Picornavirales	PasserinePasserine
Robin	143510	Passerine	Tomtit	117138	Passerine	100	Unclassified_Picornavirales	PasserinePasserine
Robin	14139	Passerine	Tomtit	124242	Passerine	100	Unclassified_Picornavirales	PasserinePasserine
Robin	144668	Passerine	Tomtit	129476	Passerine	100	Unclassified_Picornavirales	PasserinePasserine
Robin	120556	Passerine	Tomtit	148015	Passerine	100	Unclassified_Picornavirales	PasserinePasserine
Robin	165752	Passerine	Tomtit	161400	Passerine	99	Unclassified_Picornavirales	PasserinePasserine
Tawaki	55150	Seabird	Tomtit	166125	Passerine	100	Unclassified_Picornavirales	SeabirdPasserine
Tieke	4690	Passerine	Tomtit	2937	Passerine	100	Unclassified_Picornavirales	PasserinePasserine
Tieke	40936	Passerine	Tomtit	8757	Passerine	100	Unclassified_Picornavirales	PasserinePasserine
Tieke	14763	Passerine	Tomtit	36500	Passerine	95	Unclassified_Picornavirales	PasserinePasserine
Tieke	41540	Passerine	Tomtit	39219	Passerine	100	Unclassified_Picornavirales	PasserinePasserine
Tieke	63436	Passerine	Tomtit	42330	Passerine	100	Unclassified_Picornavirales	PasserinePasserine
Tieke	5442	Passerine	Tomtit	72999	Passerine	99	Unclassified_Picornavirales	PasserinePasserine
Tieke	6798	Passerine	Tomtit	83774	Passerine	98	Unclassified_Picornavirales	PasserinePasserine
Tieke	18952	Passerine	Tomtit	100421	Passerine	99	Unclassified_Picornavirales	PasserinePasserine
Tieke	74396	Passerine	Tomtit	112390	Passerine	97	Unclassified_Picornavirales	PasserinePasserine
Tieke	20741	Passerine	Tomtit	114309	Passerine	100	Unclassified_Picornavirales	PasserinePasserine
Tieke	46173	Passerine	Tomtit	122012	Passerine	92	Unclassified_Picornavirales	PasserinePasserine
Tieke	6583	Passerine	Tomtit	129427	Passerine	100	Unclassified_Picornavirales	PasserinePasserine
Tieke	32069	Passerine	Tomtit	129876	Passerine	100	Unclassified_Picornavirales	PasserinePasserine
Tieke	41315	Passerine	Tomtit	130884	Passerine	100	Unclassified_Picornavirales	PasserinePasserine
Tieke	35940	Passerine	Tomtit	145540	Passerine	100	Unclassified_Picornavirales	PasserinePasserine
Tieke	69179	Passerine	Tomtit	161978	Passerine	99	Unclassified_Picornavirales	PasserinePasserine
Tieke	104812	Passerine	Tomtit	166720	Passerine	93	Unclassified_Picornavirales	PasserinePasserine
Tieke	91358	Passerine	Tomtit	171165	Passerine	93	Unclassified_Picornavirales	PasserinePasserine
Tieke	10105	Passerine	Tomtit	174693	Passerine	100	Unclassified_Picornavirales	PasserinePasserine
